# Supplementary material for: Rapid evolution of mammalian APLP1 as a synaptic adhesion molecule
Source: Sci Rep. 2021 May 28;11:11305. doi: 10.1038/s41598-021-90737-y (PMC8163877; doi:10.1038/s41598-021-90737-y)
Supplement: Supplementary file 2 — Supplementary Information 2. [file 41598_2021_90737_MOESM2_ESM.xlsx]

## Sheet: Supplementary Table 1
Supplementary Table 1. APP family sequences used in this work
APP				APLP1				APLP2
		SPECIES	ACCESION NO			SPECIES	ACCESION NO			SPECIES	ACCESION NO
Mammal	1	Homo sapiens	NM_000484	Mammal	1	Homo sapiens	NM_001024807	Mammal	1	Homo sapiens	NM_001642
	2	Pan troglodytes	NM_001013018		2	Pan paniscus	XM_003816097		2	Callithrix jacchus	XM_002754583
	3	Pan paniscus	XM_008969774		3	Gorilla gorilla gorilla	XM_019016152		3	Macaca nemestrina	XM_011731885
	4	Gorilla gorilla gorilla	XM_004062633		4	Pan troglodytes	XM_009435399		4	Rhinopithecus bieti	XM_017871172
	5	Pongo abelii	XM_024239220		5	Pongo abelii	XM_009232473		5	Saimiri boliviensis boliviensis	XM_010334355
	6	Macaca mulatta	XM_015133068		6	Nomascus leucogenys	XM_003280062		6	Propithecus coquereli	XM_012644278
	7	Theropithecus gelada	XM_025378883		7	Macaca fascicularis	NM_001284073		7	Microcebus murinus	XM_012783330
	8	Papio anubis	XM_017956495		8	Macaca mulatta	XM_028840051		8	Carlito syrichta	XM_008057889
	9	Cercocebus atys	XM_012029844		9	Cercocebus atys	XM_012043663		9	Galeopterus variegatus	XM_008570873
	10	Rhinopithecus roxellana	XM_010383436		10	Chlorocebus sabaeus	XM_007996436		10	Felis catus	XM_011286479
	11	Macaca fascicularis	XM_005548883		11	Theropithecus gelada	XM_025366377		11	Acinonyx jubatus	XM_027036919
	12	Rhinopithecus bieti	XM_017856460		12	Mandrillus leucophaeus	XM_011984843		12	Panthera pardus	XM_019421418
	13	Macaca nemestrina	XM_011726335		13	Papio anubis	XM_003915368		13	Ursus arctos horribilis	XM_026505392
	14	Colobus angolensis palliatus	XM_011926487		14	Rhinopithecus bieti	XM_017848687		14	Otolemur garnettii	XM_003795908
	15	Piliocolobus tephrosceles	XM_023190001		15	Rhinopithecus roxellana	XM_010368781		15	Enhydra lutris kenyoni	XM_022512888
	16	Chlorocebus sabaeus	XM_007966044		16	Piliocolobus tephrosceles	XM_023198182		16	Ceratotherium simum simum	XM_004438474
	17	Mandrillus leucophaeus	XM_011998309		17	Macaca nemestrina	XM_024797187		17	Urocitellus parryii	XM_026392398
	18	Cebus capucinus imitator	XM_017541902		18	Cebus capucinus imitator	XM_017521196		18	Ictidomys tridecemlineatus	XM_005330729
	19	Callithrix jacchus	XM_002761328		19	Callithrix jacchus	XM_002762027		19	Mustela putorius furo	XM_004763919
	20	Saimiri boliviensis boliviensis	XM_010344896		20	Colobus angolensis palliatus	XM_011948384		20	Odobenus rosmarus divergens	XM_004412035
	21	Nomascus leucogenys	XM_003263807		21	Aotus nancymaae	XM_021676588		21	Panthera tigris altaica	XM_007082681
	22	Propithecus coquereli	XM_012640141		22	Saimiri boliviensis boliviensis	XM_010347957		22	Leptonychotes weddellii	XM_006731169
	23	Microcebus murinus	XM_012764451		23	Galeopterus variegatus	XM_008575670		23	Zalophus californianus	XM_027579347
	24	Carlito syrichta	XM_008049940		24	Equus caballus	XM_023649596		24	Eumetopias jubatus	XM_028120794
	25	Equus przewalskii	XM_008514146		25	Equus przewalskii	XM_008543327		25	Jaculus jaculus	XM_004665489
	26	Equus caballus	XM_003364172		26	Otolemur garnettii	XM_023516895		26	Callorhinus ursinus	XM_025893418
	27	Equus asinus	XM_014859014		27	Propithecus coquereli	XM_012651569		27	Ailuropoda melanoleuca	XM_011221559
	28	Ceratotherium simum simum	XM_004429513		28	Ceratotherium simum simum	XM_004439753		28	Canis lupus familiaris	XM_536530
	29	Physeter catodon	XM_007110932		29	Camelus bactrianus	XM_010950117		29	Marmota marmota marmota	XM_015499045
	30	Manis javanica	XM_017650809		30	Camelus dromedarius	XM_010978851		30	Canis lupus dingo	XM_025464894
	31	Monodon monoceros	XM_029213881		31	Ursus arctos horribilis	XM_026484363		31	Puma concolor	XM_025928417
	32	Delphinapterus leucas	XM_022573665		32	Hipposideros armiger	XM_019624811		32	Heterocephalus glaber	XM_004862632
	33	Neophocaena asiaeorientalis asiaeorientalis	XM_024732014		33	Balaenoptera acutorostrata scammoni	XM_007165164		33	Equus asinus	XM_014858515
	34	Marmota marmota marmota	XM_015478666		34	Acinonyx jubatus	XM_027044715		34	Equus przewalskii	XM_008518702
	35	Lagenorhynchus obliquidens	XM_027101867		35	Felis catus	XM_019818928		35	Equus caballus	XM_023645138
	36	Pteropus vampyrus	XM_011358209		36	Panthera pardus	XM_019423021		36	Nannospalax galili	XM_008852107
	37	Lipotes vexillifer	XM_007466491		37	Physeter catodon	XM_007101073		37	Orycteropus afer afer	XM_007955179
	38	Pteropus alecto	XM_006908243		38	Eumetopias jubatus	XM_028123562		38	Rousettus aegyptiacus	XM_016139271
	39	Otolemur garnettii	XM_023509699		39	Callorhinus ursinus	XM_025854266		39	Ursus maritimus	XM_008688314
	40	Camelus dromedarius	XM_010977390		40	Orcinus orca	XM_004284165		40	Fukomys damarensis	XM_010640097
	41	Tursiops truncatus	XM_019922563		41	Zalophus californianus	XM_027617758		41	Vulpes vulpes	XM_025998911
	42	Orcinus orca	XM_004264480		42	Oryctolagus cuniculus	XM_008249542		42	Trichechus manatus latirostris	XM_004379321
	43	Vicugna pacos	XM_006215209		43	Odobenus rosmarus divergens	XM_004396465		43	Grammomys surdaster	XM_028776153
	44	Orycteropus afer afer	XM_007943492		44	Microcebus murinus	XM_012774980		44	Mesocricetus auratus	XM_005084443
	45	Sus scrofa	NM_214372		45	Pteropus vampyrus	XM_011381812		45	Octodon degus	XM_004641423
	46	Marmota flaviventris	XM_027929083		46	Neomonachus schauinslandi	XM_021700806		46	Cricetulus griseus	XM_027411744
	47	Urocitellus parryii	XM_026396146		47	Monodon monoceros	XM_029213200		47	Mus musculus	NM_001357698
	48	Chrysochloris asiatica	XM_006872468		48	Lagenorhynchus obliquidens	XM_027078899		48	Meriones unguiculatus	XM_021644027
	49	Ursus arctos horribilis	XM_026517967		49	Mustela putorius furo	XM_004765124		49	Castor canadensis	XM_020166972
	50	Castor canadensis	XM_020186107		50	Canis lupus dingo	XM_025421583		50	Phyllostomus discolor	XM_028527341
	51	Neomonachus schauinslandi	XM_021678093		51	Delphinapterus leucas	XM_022586265		51	Peromyscus maniculatus bairdii	XM_006976553
	52	Elephantulus edwardii	XM_006896028		52	Canis lupus familiaris	XM_005616688		52	Peromyscus leucopus	XM_028858985
	53	Rousettus aegyptiacus	XM_016121311		53	Sus scrofa	XM_021097131		53	Microtus ochrogaster	XM_005346989
	54	Ailuropoda melanoleuca	XM_002920062		54	Vicugna pacos	XM_015250216		54	Ochotona princeps	XM_004593279
	55	Enhydra lutris kenyoni	XM_022510959		55	Neophocaena asiaeorientalis asiaeorientalis	XM_024733839		55	Mandrillus leucophaeus	XM_011968268
	56	Balaenoptera acutorostrata scammoni	XM_007164148		56	Desmodus rotundus	XM_024577639		56	Rhinopithecus roxellana	XM_010356443
	57	Oryctolagus cuniculus	NM_001195669		57	Lipotes vexillifer	XM_007471012		57	Chinchilla lanigera	XM_005378559
	58	Bos taurus	XM_005201137		58	Heterocephalus glaber	XM_004858949		58	Rattus norvegicus	NM_012906
	59	Heterocephalus glaber	XM_004842228		59	Equus asinus	XM_014838283		59	Physeter catodon	XM_028501025
	60	Odocoileus virginianus texanus	XM_020892406		60	Phyllostomus discolor	XM_028529595		60	Eptesicus fuscus	XM_008142535
	61	Bos indicus x Bos taurus	XM_027543466		61	Carlito syrichta	XM_021707646		61	Erinaceus europaeus	XM_007539563
	62	Bubalus bubalis	XM_025281957		62	Pteropus alecto	XM_006905958		62	Myotis lucifugus	XM_006098242
	63	Camelus ferus	XM_014560439		63	Ailuropoda melanoleuca	XM_011227160		63	Myotis brandtii	XM_005863015
	64	Camelus bactrianus	XM_010956627		64	Enhydra lutris kenyoni	XM_022525077		64	Tursiops truncatus	XM_019942055
	65	Bos indicus	XM_019960087		65	Odocoileus virginianus texanus	XM_020871708		65	Myotis davidii	XM_006775027
	66	Tupaia chinensis	XM_006157703		66	Castor canadensis	XM_020168084		66	Sus scrofa	XM_021063157
	67	Ovis aries	XM_004002800		67	Chinchilla lanigera	XM_005400298		67	Lagenorhynchus obliquidens	XM_027092901
	68	Dipodomys ordii	XM_013031029		68	Rousettus aegyptiacus	XM_016119694		68	Camelus ferus	XM_006181720
	69	Eptesicus fuscus	XM_008145617		69	Urocitellus parryii	XM_026380087		69	Orcinus orca	XM_012536984
	70	Capra hircus	XM_018050523		70	Ictidomys tridecemlineatus	XM_005330572		70	Camelus bactrianus	XM_010957867
	71	Ovis aries musimon	XM_012169348		71	Capra hircus	XM_018063317		71	Vicugna pacos	XM_006211644
	72	Bison bison bison	XM_010838449		72	Ovis aries	XM_027977396		72	Monodon monoceros	XM_029207401
	73	Felis catus	XM_023238836		73	Cavia porcellus	XM_003467218		73	Delphinapterus leucas	XM_022556297
	74	Acinonyx jubatus	XM_027041765		74	Ovis aries musimon	XM_012120532		74	Balaenoptera acutorostrata scammoni	XM_007183350
	75	Canis lupus dingo	XM_025449927		75	Marmota flaviventris	XM_027941256		75	Capra hircus	XM_018043160
	76	Odobenus rosmarus divergens	XM_004413344		76	Tupaia chinensis	XM_006171667		76	Manis javanica	XM_017650823
	77	Vulpes vulpes	XM_025995686		77	Octodon degus	XM_004636744		77	Ovis aries	XM_015103111
	78	Panthera pardus	XM_019467786		78	Bubalus bubalis	XM_006068777		78	Ovis aries musimon	XM_012155411
	79	Canis lupus familiaris	NM_001006601		79	Ursus maritimus	XM_008712226		79	Echinops telfairi	XM_004714198
	80	Callorhinus ursinus	XM_025872531		80	Panthera tigris altaica	XM_015544066		80	Camelus dromedarius	XM_010986278
	81	Desmodus rotundus	XM_024562633		81	Trichechus manatus latirostris	XM_004388101		81	Neophocaena asiaeorientalis asiaeorientalis	XM_024756848
	82	Ursus maritimus	XM_008701767		82	Vulpes vulpes	XM_026009942		82	Pteropus vampyrus	XM_023521028
	83	Cavia porcellus	XM_003467185		83	Bison bison bison	XM_010849041		83	Miniopterus natalensis	XM_016204473
	84	Chinchilla lanigera	XM_005375592		84	Bos mutus	XM_014482349		84	Bubalus bubalis	XM_006061679
	85	Mustela putorius furo	XM_013058822		85	Erinaceus europaeus	XM_016194218		85	Bos indicus	XM_019954773
	86	Zalophus californianus	XM_027583750		86	Bos taurus	NM_001038095		86	Bos indicus x Bos taurus	XM_027532545
	87	Eumetopias jubatus	XM_028115529		87	Bos indicus	XM_019979049		87	Marmota flaviventris	XM_027945436
	88	Dasypus novemcinctus	XM_004468669		88	Nannospalax galili	XM_008828080		88	Lipotes vexillifer	XM_007456585
	89	Ochotona princeps	XM_004588594		89	Bos indicus x Bos taurus	XM_027514215		89	Bos taurus	XM_002699235
	90	Echinops telfairi	XM_004713087		90	Orycteropus afer afer	XM_007954858		90	Bos mutus	XM_005887530
	91	Erinaceus europaeus	XM_007519783		91	Pantholops hodgsonii	XM_005958318		91	Pantholops hodgsonii	XM_005981728
	92	Phyllostomus discolor	XM_028503545		92	Ochotona princeps	XM_004595041		92	Neomonachus schauinslandi	XM_021696505
	93	Nannospalax galili	XM_017801687		93	Fukomys damarensis	XM_019208636		93	Chrysochloris asiatica	XM_006873084
	94	Jaculus jaculus	XM_004654380		94	Marmota marmota marmota	XM_015497059		94	Dasypus novemcinctus	XM_004453231
	95	Cricetulus griseus	XM_027412361		95	Cricetulus griseus	XM_027431269		95	Tupaia chinensis	XM_027772692
	96	Panthera tigris altaica	XM_007075028		96	Jaculus jaculus	XM_004659808		96	Condylura cristata	XM_012729703
	97	Myotis brandtii	XM_005861200		97	Grammomys surdaster	XM_028787624		97	Pteropus alecto	XM_006905783
	98	Myotis lucifugus	XM_014461929		98	Mus musculus	NM_007467		98	Phascolarctos cinereus	XM_020963791
	99	Octodon degus	XM_004627696		99	Meriones unguiculatus	XM_021641148		99	Loxodonta africana	XM_010597124
	100	Fukomys damarensis	XM_010608564		100	Echinops telfairi	XM_004715804		100	Desmodus rotundus	XM_024557151
	101	Grammomys surdaster	XM_028757201		101	Elephantulus edwardii	XM_006899663		101	Dipodomys ordii	XM_013009701
	102	Miniopterus natalensis	XM_016197633		102	Peromyscus leucopus	XM_028855308		102	Monodelphis domestica	XM_007495132
	103	Microtus ochrogaster	XM_005345291		103	Mus pahari	XM_021191272		103	Ornithorhynchus anatinus	XM_029074573
	104	Myotis davidii	XM_015560682		104	Camelus ferus	XM_014559001		104	Cavia porcellus	XM_023566265
	105	Ictidomys tridecemlineatus	XM_021733328		105	Sorex araneus	XM_004601018		105	Bison bison bison	XM_010844703
	106	Bos mutus	XM_005902566		106	Mesocricetus auratus	XM_021233900		106	Vombatus ursinus	XM_027877556
	107	Mus musculus	NM_001198823		107	Chrysochloris asiatica	XM_006867346		107	Sorex araneus	XM_004614119
	108	Leptonychotes weddellii	XM_006743892		108	Peromyscus maniculatus bairdii	XM_016000621		108	Sarcophilus harrisii	XM_023499554
	109	Rattus norvegicus	NM_019288		109	Microtus ochrogaster	XM_026786222		109	Hipposideros armiger	XM_019660791
	110	Mesocricetus auratus	XM_005073916		110	Rattus norvegicus	NM_001100802		110	Oryctolagus cuniculus	XM_017347536
	111	Hipposideros armiger	XM_019662036		111	Leptonychotes weddellii	XM_006742847		111	Nomascus leucogenys	XM_012495772
	112	Puma concolor	XM_025913490		112	Myotis davidii	XM_006765027		112	Elephantulus edwardii	XM_006901742
	113	Galeopterus variegatus	XM_008588756		113	Myotis lucifugus	XM_023762345
	114	Pantholops hodgsonii	XM_005973987		114	Eptesicus fuscus	XM_028143436	Birds	113	Anas platyrhynchos	XM_027444200
	115	Trichechus manatus latirostris	XM_023726656		115	Manis javanica	XM_017667481		114	Calypte anna	XM_008498497
	116	Loxodonta africana	XM_010590342		116	Myotis brandtii	XM_014536552		115	Corvus cornix cornix	XM_010403980
	117	Peromyscus maniculatus bairdii	XM_006987946		117	Miniopterus natalensis	XM_016220925		116	Nipponia nippon	XM_009469560
	118	Peromyscus leucopus	XM_028875973		118	Condylura cristata	XM_012730488		117	Ficedula albicollis	XM_016303885
	119	Sorex araneus	XM_012935608		119	Dipodomys ordii	XM_013026285		118	Coturnix japonica	XM_015883965
	120	Meriones unguiculatus	XM_021658342		120	Puma concolor	XM_025914806		119	Gallus gallus	NM_001006317
	121	Aotus nancymaae	XM_021670543		121	Loxodonta africana	XM_023541527		120	Serinus canaria	XM_009097834
	122	Phascolarctos cinereus	XM_020995845		122	Tursiops truncatus	XM_019941051		121	Cuculus canorus	XM_009568610
	123	Sarcophilus harrisii	XM_023500961		123	Dasypus novemcinctus	XM_023590639		122	Numida meleagris	XM_021376275
	124	Vombatus ursinus	XM_027875455		124	Monodelphis domestica	XM_007491908		123	Corvus brachyrhynchos	XM_008636869
									124	Meleagris gallopavo	XM_010723594
Fish	125	Cyprinus carpio	XM_019082272	Birds		None			125	Anser cygnoides domesticus	XM_013188536
	126	Carassius auratus	XM_026204840						126	Pipra filicauda	XM_027740525
	127	Sinocyclocheilus rhinocerous	XM_016566697	Fish	125	Oncorhynchus mykiss	XM_021591853		127	Lonchura striata domestica	XM_021531080
	128	Sinocyclocheilus anshuiensis	XM_016500060		126	Oncorhynchus tshawytscha	XM_024439231		128	Picoides pubescens	XM_009906470
	129	Nothobranchius furzeri	XM_015952596		127	Salvelinus alpinus	XM_024145425		129	Pelecanus crispus	XM_009479721
	130	Boleophthalmus pectinirostris	XM_020939086		128	Oncorhynchus kisutch	XM_020504757		130	Aquila chrysaetos canadensis	XM_011589287
	131	Paramormyrops kingsleyae	XM_023835373		129	Salmo salar	XM_014201454		131	Phaethon lepturus	XM_010296198
	132	Seriola lalandi dorsalis	XM_023395614		130	Stegastes partitus	XM_008284988		132	Chaetura pelagica	XM_010002864
	133	Anabas testudineus	XM_026362052		131	Denticeps clupeoides	XM_028980197		133	Taeniopygia guttata	XM_004174568
	134	Oryzias latipes	XM_023965889		132	Paralichthys olivaceus	XM_020092711		134	Aptenodytes forsteri	XM_009272979
	135	Perca flavescens	XM_028571596		133	Amphiprion ocellaris	XM_023283157		135	Melopsittacus undulatus	XM_005141212
	136	Larimichthys crocea	XM_027291687		134	Acanthochromis polyacanthus	XM_022202219		136	Phalacrocorax carbo	XM_009502603
	137	Paralichthys olivaceus	XM_020104107		135	Electrophorus electricus	XM_027027678		137	Pygoscelis adeliae	XM_009322585
	138	Amphiprion ocellaris	XM_023280540		136	Oreochromis niloticus	XM_013277027		138	Buceros rhinoceros silvestris	XM_010132289
	139	Seriola dumerili	XM_022746453		137	Xiphophorus maculatus	XM_023330506		139	Falco peregrinus	XM_027786388
	140	Labrus bergylta	XM_020656211		138	Betta splendens	XM_029129867		140	Gavia stellata	XM_009808420
	141	Mastacembelus armatus	XM_026295063		139	Astatotilapia calliptera	XM_026183763		141	Pterocles gutturalis	XM_010085454
	142	Monopterus albus	XM_020622648		140	Maylandia zebra	XM_004541556		142	Falco cherrug	XM_027803051
	143	Stegastes partitus	XM_008281891		141	Pundamilia nyererei	XM_013912254		143	Antrostomus carolinensis	XM_010170117
	144	Scleropages formosus	XM_018758439		142	Xiphophorus couchianus	XM_028013133		144	Nestor notabilis	XM_010021808
	145	Takifugu rubripes	XM_003966442		143	Lates calcarifer	XM_018687728		145	Charadrius vociferus	XM_009890801
	146	Oryzias melastigma	XM_024294291		144	Takifugu rubripes	XM_011605613		146	Athene cunicularia	XM_026863829
	147	Poecilia mexicana	XM_015002985		145	Haplochromis burtoni	XM_014340361		147	Egretta garzetta	XM_009636254
	148	Clupea harengus	XM_012815467		146	Poecilia reticulata	XM_008432420		148	Calidris pugnax	XM_014951826
	149	Xiphophorus couchianus	XM_028006302		147	Seriola lalandi dorsalis	XM_023419825		149	Eurypyga helias	XM_010148089
	150	Xiphophorus maculatus	XM_014472094		148	Fundulus heteroclitus	XM_012862627		150	Balearica regulorum gibbericeps	XM_010298231
	151	Acanthochromis polyacanthus	XM_022195641		149	Esox lucius	XM_029115695		151	Merops nubicus	XM_008947612
	152	Lates calcarifer	XM_018660880		150	Labrus bergylta	XM_020637383		152	Nothoprocta perdicaria	XM_026039320
	153	Poecilia formosa	XM_007565284		151	Seriola dumerili	XM_022761910		153	Pseudopodoces humilis	XM_014257341
	154	Poecilia latipinna	XM_015050166		152	Poecilia formosa	XM_007559508		154	Cyanistes caeruleus	XM_023941591
	155	Parambassis ranga	XM_028431546		153	Poecilia mexicana	XM_014977892		155	Parus major	XM_015649757
	156	Cynoglossus semilaevis	XM_025062017		154	Larimichthys crocea	XM_010739151		156	Sturnus vulgaris	XM_014891118
	157	Salvelinus alpinus	XM_023972350		155	Monopterus albus	XM_020620080		157	Zonotrichia albicollis	XM_014271889
	158	Salmo salar	XM_014150193		156	Poecilia latipinna	XM_015029857		158	Geospiza fortis	XM_005427889
	159	Austrofundulus limnaeus	XM_014018552		157	Astyanax mexicanus	XM_007232534
	160	Pygocentrus nattereri	XM_017695314		158	Mastacembelus armatus	XM_026293449	Turtle, crocodilians, snakes, lizards	159	Anolis carolinensis	XM_008114339
	161	Notothenia coriiceps	XM_010768198		159	Oryzias latipes	XM_020710093		160	Chelonia mydas	XM_007068587
	162	Cyprinodon variegatus	XM_015390547		160	Pygocentrus nattereri	XM_017719337		161	Chrysemys picta bellii	XM_005308587
	163	Fundulus heteroclitus	XM_012857288		161	Notothenia coriiceps	XM_010789688		162	Crocodylus porosus	XM_019546993
	164	Kryptolebias marmoratus	XM_025010984		162	Kryptolebias marmoratus	XM_017426553		163	Gekko japonicus	XM_015417248
	165	Poecilia reticulata	XM_008427586		163	Oryzias melastigma	XM_024267129		164	Notechis scutatus	XM_026678617
	166	Tachysurus fulvidraco	XM_027164652		164	Parambassis ranga	XM_028424848		165	Pelodiscus sinensis	XM_006116683
	167	Pangasianodon hypophthalmus	XM_026946311		165	Perca flavescens	XM_028579522		166	Podarcis muralis	XM_028708908
	168	Oncorhynchus kisutch	XM_020476958		166	Gouania willdenowi	XM_028470146		167	Pogona vitticeps	XM_020791792
					167	Anabas testudineus	XM_026371709		168	Protobothrops mucrosquamatus	XM_015820742
					168	Sinocyclocheilus anshuiensis	XM_016479743		169	Pseudonaja textilis	XM_026708973
Birds	169	Phaethon lepturus	XM_010297078		169	Austrofundulus limnaeus	XM_014008694		170	Python bivittatus	XM_007437822
	170	Phalacrocorax carbo	XM_009506248		170	Carassius auratus	XM_026264297		171	Terrapene mexicana triunguis	XM_026657986
	171	Egretta garzetta	XM_009640949		171	Danio rerio	XM_001342885		172	Thamnophis sirtalis	XM_014075220
	172	Opisthocomus hoazin	XM_009933336		172	Boleophthalmus pectinirostris	XM_020937592
	173	Cuculus canorus	XM_009567153		173	Pangasianodon hypophthalmus	XM_026934772	Bony fish	173	Monopterus albus	XM_020614736
	174	Melopsittacus undulatus	XM_005151628		174	Lepisosteus oculatus	XM_015336417		174	Lates calcarifer	XM_018665525
	175	Picoides pubescens	XM_009905676		175	Sinocyclocheilus rhinocerous	XM_016572169		175	Paramormyrops kingsleyae	XM_023800440
	176	Chaetura pelagica	XM_009995431		176	Tachysurus fulvidraco	XM_027147638		176	Seriola dumerili	XM_022761493
	177	Nipponia nippon	XM_009473476		177	Erpetoichthys calabaricus	XM_028823632		177	Cynoglossus semilaevis	XM_008308987
	178	Cyanistes caeruleus	XM_023943924		178	Ictalurus punctatus	XM_017491296		178	Anabas testudineus	XM_026367577
	179	Lonchura striata domestica	XM_021532422		179	Cynoglossus semilaevis	XM_025061845		179	Seriola lalandi dorsalis	XM_023416002
	180	Pterocles gutturalis	XM_010076025		180	Cyprinus carpio	XM_019100206		180	Paralichthys olivaceus	XM_020088495
	181	Zonotrichia albicollis	XM_005487163		181	Sinocyclocheilus grahami	XM_016272853		181	Denticeps clupeoides	XM_028961668
	182	Pipra filicauda	XM_027744247		182	Nothobranchius furzeri	XM_015948974		182	Danio rerio	XM_021467713
	183	Corapipo altera	XM_027648790		183	Hippocampus comes	XM_019886240		183	Boleophthalmus pectinirostris	XM_020928477
	184	Pseudopodoces humilis	XM_005524152		184	Scleropages formosus	XM_029260104		184	Electrophorus electricus	XM_027023676
	185	Ficedula albicollis	XM_005038792		185	Paramormyrops kingsleyae	XM_023792247		185	Astyanax mexicanus	XM_007259544
	186	Manacus vitellinus	XM_008924902		186	Cyprinodon variegatus	XM_015376891		186	Ictalurus punctatus	XM_017466260
	187	Lepidothrix coronata	XM_017807913		187	Clupea harengus	XM_012828698		187	Acanthochromis polyacanthus	XM_022204212
	188	Nestor notabilis	XM_010014159						188	Amphiprion ocellaris	XM_023283573
	189	Pelecanus crispus	XM_009484332	Turtle, crocodilians, snakes, lizards	188	Anolis carolinensis	XM_008117106		189	Stegastes partitus	XM_008289775
	190	Athene cunicularia	XM_026867779		189	Chelonia mydas	XM_027828440		190	Lepisosteus oculatus	XM_015337473
	191	Empidonax traillii	XM_027902117		190	Chrysemys picta bellii	XM_005311525		191	Clupea harengus	XM_012832748
	192	Neopelma chrysocephalum	XM_027680894		191	Gekko japonicus	XM_015408574		192	Cyprinodon variegatus	XM_015384186
	193	Dromaius novaehollandiae	XM_026096209		192	Notechis scutatus	XM_026679422		193	Cyprinus carpio	XM_019124891
	194	Buceros rhinoceros silvestris	XM_010137531		193	Pelodiscus sinensis	XM_014568731		194	Sinocyclocheilus rhinocerous	XM_016520378
	195	Anas platyrhynchos	XM_027449262		194	Podarcis muralis	XM_028742667		195	Esox lucius	XM_010903057
	196	Parus major	XM_015622088		195	Pogona vitticeps	XM_020813283		196	Carassius auratus	XM_026231195
	197	Geospiza fortis	XM_005425819		196	Protobothrops mucrosquamatus	XM_029284334		197	Sinocyclocheilus anshuiensis	XM_016463275
	198	Falco cherrug	XM_027806478		197	Pseudonaja textilis	XM_026702387		198	Erpetoichthys calabaricus	XM_028808464
	199	Falco peregrinus	XM_027795128		198	Python bivittatus	XM_007441476		199	Austrofundulus limnaeus	XM_014015884
	200	Aptenodytes forsteri	XM_019473070		199	Terrapene mexicana triunguis	XM_026658545		200	Labrus bergylta	XM_020649188
	201	Corvus cornix cornix	XM_010395750		200	Thamnophis sirtalis	XM_014068948		201	Sinocyclocheilus grahami	XM_016263376
	202	Corvus brachyrhynchos	XM_008631658						202	Parambassis ranga	XM_028418917
	203	Sturnus vulgaris	XM_014886607						203	Oryzias latipes	XM_011482280
	204	Taeniopygia guttata	XM_012570077						204	Notothenia coriiceps	XM_010769758
	205	Aquila chrysaetos canadensis	XM_011593801						205	Kryptolebias marmoratus	XM_017437780
	206	Colius striatus	XM_010202123						206	Pygocentrus nattereri	XM_017722560
	207	Calypte anna	XM_008496678						207	Larimichthys crocea	XM_019272978
	208	Anser cygnoides domesticus	XM_013182714						208	Perca flavescens	XM_028572597
	209	Eurypyga helias	XM_010148064						209	Oryzias melastigma	XM_024276419
	210	Serinus canaria	XM_009098891						210	Gouania willdenowi	XM_028463755
	211	Haliaeetus leucocephalus	XM_010585307						211	Poecilia formosa	XM_007552328
	212	Struthio camelus australis	XM_009670982						212	Poecilia mexicana	XM_014985627
	213	Acanthisitta chloris	XM_009072345						213	Hippocampus comes	XM_019861189
	214	Apteryx australis mantelli	XM_013955287						214	Nothobranchius furzeri	XM_015951272
	215	Pygoscelis adeliae	XM_009327797						215	Poecilia latipinna	XM_015017992
	216	Columba livia	XM_021299707						216	Poecilia reticulata	XM_008426467
	217	Calidris pugnax	XM_014938127						217	Pangasianodon hypophthalmus	XM_026914430
	218	Gallus gallus	NM_204308						218	Xiphophorus couchianus	XM_027999458
	219	Coturnix japonica	XM_015880839						219	Xiphophorus maculatus	XM_023350749
	220	Numida meleagris	XM_021403733						220	Salvelinus alpinus	XM_024145425
	221	Tinamus guttatus	XM_010217949
	222	Nothoprocta perdicaria	XM_026033657
	223	Fulmarus glacialis	XM_009573865
	224	Tyto alba	XM_009970546
	225	Apteryx rowi	XM_026089222
	226	Apaloderma vittatum	XM_009866617
	227	Balearica regulorum gibbericeps	XM_010300961
	228	Antrostomus carolinensis	XM_010169507
	229	Chlamydotis macqueenii	XM_010125966
	230	Gavia stellata	XM_009807716
	231	Tauraco erythrolophus	XM_009989988
	232	Haliaeetus albicilla	XM_009925936
	233	Leptosomus discolor	XM_009947333
Turtle, crocodilians, snakes, lizards	234	Anolis carolinensis	XM_008107630.2
	235	Chelonia mydas	XM_007070724.2
	236	Chrysemys picta bellii	XM_005289303.2
	237	Crocodylus porosus	XM_019528781.1
	238	Gekko japonicus	XM_015424206.1
	239	Notechis scutatus	XM_026664122.1
	240	Pelodiscus sinensis	XM_006128834.1
	241	Podarcis muralis	XM_028726974.1
	242	Pogona vitticeps	XM_020789607.1
	243	Protobothrops mucrosquamatus	XM_015821364.1
	244	Pseudonaja textilis	XM_026700635.1
	245	Python bivittatus	XM_007430626.3
	246	Terrapene mexicana triunguis	XM_024208070.2
	247	Thamnophis sirtalis	XM_014057210.1

## Sheet: Supplementary Table 2
Supplementary Table 2. Proportion and factor loadings for each principle components
AA attributes PCA result																							AA attributes classification
Importance of components:	PC1	PC2	PC3	PC4	PC5	PC6	PC7	PC8	PC9	PC10	PC11	PC12	PC13	PC14	PC15	PC16	PC17	PC18	PC19	PC20	PC21			Group 1	Group 2	Group 3
Standard deviation	0.07339	0.02973	0.01912	0.0162	0.01448	0.007581	0.00527	0.004235	0.003148	0.002671	0.002039	0.001358	3.415e-10	3.184e-10	2.919e-10	2.826e-10	2.621e-10	2.558e-10	2.507e-10	1.092e-17	9.2e-20		Hydrophobicity	Polar	Neutral	Hydrophobicity
Proportion of Variance	0.74462	0.12216	0.05053	0.03626	0.02898	0.00795	0.00384	0.00248	0.00137	0.00099	0.00057	0.00025	0	0	0	0	0	0	0	0	0			R, K, E, D, Q, N	G, A, S, T, P, H, Y	C, L, V, I, M, F, W
Cumulative Proportion	0.74462	0.86678	0.91731	0.95357	0.98255	0.99049	0.99433	0.99681	0.99818	0.99917	0.99975	1	1	1	1	1	1	1	1	1	1		Normalized van der Waals Volume	0-2.78	2.95-4.0	4.03-8.08
																								G, A, S, T, P, D, C	N, V, E, Q, I, L	M, H, K, F, R, Y, W
Factor Loadings:	PC1	PC2	PC3	PC4	PC5	PC6																	Polarity	4.9-6.2	8.0-9.2	10.4-13.0
hydrophobicity.Group1	0.224549	-0.197254	-0.192326	-0.0498646	-0.155413	-0.0390493																		L, I, F, W, C, M, V, Y	P, A, T, G, S	H, Q, R, K, N, E, D
hydrophobicity.Group2	-0.337006	0.0238533	-0.0860974	0.214175	0.237057	-0.163778																	Polarizability	0-1.08	0.128-0.186	0.219-0.409
hydrophobicity.Group3	0.112458	0.1734	0.278423	-0.164311	-0.0816437	0.202827																		G, A, S, D, T	C, P, N, V, E, Q, I, L	K, M, H, F, R, Y, W
normwaalsvolume.Group1	-0.257504	0.166364	-0.249234	-0.00402342	-0.17575	0.0340562																	Charge	Positive	Neutral	Negative
normwaalsvolume.Group2	0.12472	-0.203287	-0.0425803	-0.315717	0.319684	0.160542																		K, R	A, N, C, Q, G, H, I, L, M, F, P, S, T, W, Y, V	D, E
normwaalsvolume.Group3	0.132784	0.0369231	0.291814	0.319741	-0.143934	-0.194598																	Secondary Structure	Helix	Strand	Coil
polarity.Group1	0.187505	0.122433	0.348282	0.0141296	0.101056	0.166861																		E, A, L, M, Q, K, R, H	V, I, Y, C, W, F, T	G, N, P, S, D
polarity.Group2	-0.412321	0.0487755	-0.162621	0.036018	0.146917	-0.0970982																	Solvent Accessibility	Buried	Exposed	Intermediate
polarity.Group3	0.224816	-0.171209	-0.185661	-0.0501476	-0.247974	-0.0697632																		A, L, F, C, G, I, V, W	R, K, Q, E, N, D	M, S, P, T, H, Y
polarizability.Group1	-0.0882025	0.329449	-0.388554	-0.15576	-0.195846	-0.122718
polarizability.Group2	-0.0445816	-0.366372	0.0967404	-0.16398	0.33978	0.317316
polarizability.Group3	0.132784	0.0369231	0.291814	0.319741	-0.143934	-0.194598
charge.Group1	-0.0228804	-0.0508233	0.177753	0.0691958	-0.201347	-0.092606
charge.Group2	-0.226593	0.16897	0.0808537	0.00250357	0.149582	0.184717
charge.Group3	0.249473	-0.118147	-0.258607	-0.0716994	0.051765	-0.0921107
secondarystruct.Group1	-0.211718	-0.344889	0.211255	-0.245126	0.0429984	-0.536635
secondarystruct.Group2	0.405247	0.479998	-0.169218	0.0745929	0.37303	-0.0321478
secondarystruct.Group3	-0.193529	-0.135109	-0.0420373	0.170533	-0.416029	0.568782
solventaccess.Group1	-0.159784	0.320236	0.277494	-0.453045	-0.116542	-0.0249972
solventaccess.Group2	0.224549	-0.197254	-0.192326	-0.0498646	-0.155413	-0.0390493
solventaccess.Group3	-0.0647644	-0.122982	-0.0851686	0.502909	0.271955	0.0640465
AA components PCA result
Importance of components:	PC1	PC2	PC3	PC4	PC5	PC6	PC7	PC8	PC9	PC10	PC11	PC12	PC13	PC14	PC15	PC16	PC17	PC18	PC19	PC20
Standard deviation	0.04	0.01454	0.01113	0.00797	0.00602	0.005176	0.004743	0.003924	0.00336	0.003054	0.002921	0.002601	0.00237	0.002154	0.002037	0.001844	0.001798	0.001386	0.0007976	3.37e-10
Proportion of Variance	0.741	0.09792	0.05736	0.02942	0.01678	0.01241	0.01042	0.00713	0.00523	0.00432	0.00395	0.00313	0.0026	0.00215	0.00192	0.00157	0.0015	0.00089	0.00029	0
Cumulative Proportion	0.741	0.83891	0.89628	0.9257	0.94248	0.95489	0.96531	0.97244	0.97767	0.98199	0.98594	0.98907	0.99167	0.99382	0.99574	0.99732	0.99882	0.99971	1	1
Factor Loadings:	PC1	PC2	PC3	PC4	PC5	PC6
A	-0.0513004	0.352177	-0.116373	0.441435	-0.624026	0.0204614
R	-0.395659	0.00550532	0.0399539	-0.176508	0.10837	0.043899
N	0.20952	0.0858235	-0.174031	0.0526626	0.167465	0.149808
D	0.251806	0.0745435	0.340507	-0.465364	-0.0894121	0.460868
C	0.0383992	0.00606394	0.0645911	0.172982	0.176903	-0.0163392
E	0.177289	-0.492786	-0.497306	-0.250373	-0.375073	-0.0722862
Q	-0.2152	-0.0165449	0.0814952	-0.372447	-0.0984863	0.0475918
G	-0.311777	0.268201	0.0628541	0.0934167	0.13903	-0.0891452
H	0.00347935	0.0822283	0.11519	-0.0592313	0.0819549	0.056692
I	0.127086	-0.249497	0.152157	0.267155	-0.0872514	0.071539
L	-0.373268	-0.0325673	-0.0847922	0.149812	-0.184048	0.414301
K	0.329666	-0.121692	0.244775	0.281258	0.122794	-0.0575098
M	0.0790787	-0.064007	0.0487078	0.000879915	0.0550976	0.110334
F	0.0514379	0.00311758	0.0599494	0.171833	0.256753	0.153212
P	-0.376572	-0.165837	-0.123094	-0.0841364	0.107325	-0.142929
S	-0.14617	-0.230073	0.274851	0.00042761	-0.00465883	-0.578502
T	0.191372	0.422054	-0.551896	-0.139988	0.300483	-0.151901
W	0.0277365	0.117186	-0.0376337	-0.0352112	0.0530125	-0.0949135
Y	0.120522	-0.326654	-0.130715	0.175118	0.191099	0.0473251
V	0.262552	0.282757	0.230809	-0.22372	-0.297331	-0.372506

## Sheet: Supplementary Table 3
Supplementary Table 3. Input data for tertiary structure modeling
Heparin Binding Domain (HBD)
	MEMBER	SPECIES	INPUT ACCESSION NO	PDB TEMPLATE	CONFIDENCE	INPUT (HBD)
mammal	APP	Homo sapiens	NM_000484	1MWP, chain A	1	LLAEPQIAMFCGRLNMHMNVQNGKWDSDPSGTKTCIDTKEGILQYCQEVYPELQITNVVEANQPVTIQNWCKRGRKQCKTHPHFV
mammal	APLP1	Homo sapiens	NM_001024807	1MWP, chain A	1	APGSAQVAGLCGRLTLHRDLRTGRWEPDPQRSRRCLRDPQRVLEYCRQMYPELQIARVEQATQAIPMERWCGGSRSGSCAHPHHQVVPFRCLPGEFV
reptile	APLP1	Pseudonaja textilis	XM_026702387	1MWP, chain A	1	LGTPQVAMFCGKLVLHLNVQTGHWEPDAIGTRTCFRTTEEIRSYCQEVYPELQITNAVEGTQPVTIDKWCKKGRSSCKGQMHIVVPYQCLVGEFV
amphibian	APLP1	Microcaecilia unicolor	XM_030212233.1	1MWP, chain A	1	EPQIAMFCGKLTMHMNIQTGKWEPDAFGTQSCFGSREEMLNYCQEVYPELQIINVMESTQTVTINNWCKKGRSKCKGHRHIVVPIRCLVGEFV
fish	APLP1	Fundulus heteroclitus	XM_012862627	1MWP, chain A	1	QLAEPQIAMFCGRQLLHMNIQTGQWEPDPQGRQGCFKEPNEILSYCQEMYPALPISHIEESKRPVTITAWCKRGLGHCQTHPFIVLPYRCLEGEYV
mammal	APLP2	Homo sapiens	NM_001642	1MWP, chain A	1	AVAEPQIAMFCGKLNMHVNIQTGKWEPDPTGTKSCFETKEEVLQYCQEMYPELQITNVMEANQRVSIDNWCRRDKKQCKSRFVTPFKCLVGEFV
insecta	APPL	Drosophila melanogaster	NM_001258519	3KTM, chain B	1	PRWEPQIAVLCEAGQIYQPQYLSEEGRWVTDLSKKTTGPTCLRDKMDLLDYCKKAYPNRDITNIVESSHYQKIGGWCRQGALNAAKCKGSHRWIKPFRCLGPFQ
nematoda	APL-1	Caenorhabditis elegans	NM_076469.6	3KTM, chain B	1	EKFIPMVAFSCGYRNQYMTEEGSWKTDDERYATCFSGKLDILKYCRKAYPSMNITNIVEYSHEVSISDWCREEGSPCKWTHSVRPYHCIDGEFH
E2 domain
	MEMBER	SPECIES	INPUT ACCESSION NO	PDB TEMPLATE	CONFIDENCE	INPUT (HBD)
mammal	APP	Homo sapiens	NM_000484	1RW6, chain A	1	TTAASTPDAVDKYLETPGDENEHAHFQKAKERLEAKHRERMSQVMREWEEAERQAKNLPKADKKAVIQHFQEKVESLEQEAANERQQLVETHMARVEAMLNDRRRLALENYITALQAVPPRPRHVFNMLKKYVRAEQKDRQHTLKHFEHVRMVDPKKAAQIRSQVMTHLRVIYERMNQSLSLLY
mammal	APLP1	Homo sapiens	NM_001024807	5TPT, chain A	1	TPTPRPTDGVDIYFGMPGEISEHEGFLRAKMDLEERRMRQINEVMREWAMADNQSKNLPKADRQALNEHFQSILQTLEEQVSGERQRLVETHATRVIALINDQRRAALEGFLAALQADPPQAERVLLALRRYLRAEQKEQRHTLRHYQHVAAVDPEKAQQMRFQVHTHLQVIEERVNQSLGLL
mammal	APLP2	Homo sapiens	NM_001642	5TPT, chain A	1	KAMIPPTPLPTNDVDVYFETSADDNEHARFQKAKEQLEIRHRNRMDRVKKEWEEAELQAKNLPKAERQTLIQHFQAMVKALEKEAASEKQQLVETHLARVEAMLNDRRRMALENYLAALQSDPPRPHRILQALRRYVRAENKDRLHTIRHYQHVLAVDPEKAAQMKSQVMTHLHVIEERRNQSLSLL

## Sheet: Supplementary Table 4
Supplementary Table 4. Coevolutionary analysis among APP family and neural functions
				ERC value median
				APLP1	APP	APLP2
Neuronal system				0.042	0.042	0.0005
SAM				0.276	-0.009	-0.132
Synapse pruning				0.004	0.133	0.086
Neuronal migration				0.0555	0.013	0.048
Neuromuscular junction				0.096	0.017	0.0345
Neural precursor cell proliferation				0.133	0.102	0.004
Epithelial cell-cell adhesion				0.12	0.11	0.035
Neurite development				0.004	0.041	0.039
	APLP1																	APP																	APLP2
GROUP	Neuronal system		SAM		Synapse pruning		Neuronal migration		Neuromuscular junction		Neural precursor cell proliferation		Epithelial cell-cell adhesion		Neurite development			Neuronal system		SAM		Synapse pruning		Neuronal migration		Neuromuscular junction		Neural precursor cell proliferation		Epithelial cell-cell adhesion		Neurite development			Neuronal system		SAM		Synapse pruning		Neuronal migration		Neuromuscular junction		Neural precursor cell proliferation		Epithelial cell-cell adhesion		Neurite development
Accesion Number	R-HSA-112316		R-HSA-8849932		GO:0098883		GO:2001222		GO:0031594		GO:2000177		GO:0090136		GO:0031175			R-HSA-112316		R-HSA-8849932		GO:0098883		GO:2001222		GO:0031594		GO:2000177		GO:0090136		GO:0031175			R-HSA-112316		R-HSA-8849932		GO:0098883		GO:2001222		GO:0031594		GO:2000177		GO:0090136		GO:0031175
	GENE	ERC	GENE	ERC	GENE	ERC	GENE	ERC	GENE	ERC	GENE	ERC	GENE	ERC	GENE	ERC		GENE	ERC	GENE	ERC	GENE	ERC	GENE	ERC	GENE	ERC	GENE	ERC	GENE	ERC	GENE	ERC		GENE	ERC	GENE	ERC	GENE	ERC	GENE	ERC	GENE	ERC	GENE	ERC	GENE	ERC	GENE
	DLGAP4	0.758	PTPRF	0.602	DKK1	0.464	DAB2IP	0.539	DLGAP4	0.758	FZD9	0.653	CAMSAP3	0.641	AMIGO1	0.622		SLC32A1	0.694	GRIN1	0.411	C1QA	0.338	PLXNB2	0.422	SNTA1	0.502	FZD9	0.528	CAMSAP3	0.375	RTN4RL2	0.366		GABRA5	0.632	GRIA1	0.184	ITGAM	0.442	PLXNB2	0.411	HDAC4	0.511	GPR37L1	0.476	JUP	0.493	YWHAH
	SYN1	0.739	LRFN3	0.594	EPHA4	0.126	GPR173	0.488	FCHSD1	0.654	GATA2	0.615	ITGB5	0.413	CDK5R1	0.521		HRAS	0.579	FLOT1	0.343	EPHA4	0.328	GPR173	0.365	CAV3	0.451	GNG5	0.408	SERPINB8	0.316	SPON2	0.304		KCNG4	0.605	GRIN2C	0.178	C1QB	0.248	RAPGEF2	0.379	F2R	0.446	GLI2	0.344	ITGB5	0.213	FEZ1
	GABBR1	0.69	LRFN4	0.588	CX3CR1	0.086	ERBB4	0.414	SNTA1	0.632	DRD2	0.57	PLEKHA7	0.4	THY1	0.521		KPNA2	0.463	EPHB3	0.278	C3	0.3	DAB2IP	0.36	SYNGR3	0.412	DMRTA2	0.381	ITGB5	0.311	NTNG1	0.249		SHANK2	0.575	DLG4	0.164	C1QA	0.15	FLRT2	0.206	COLQ	0.425	LRP2	0.341	THBS4	0.193	GLI2
	CACNG3	0.674	GRIA3	0.545	C1QB	0.031	NSMF	0.404	SYNGR3	0.604	SOX10	0.558	VCL	0.326	RTN4RL1	0.498		LRTOMT	0.446	EPHB2	0.264	CX3CR1	0.183	SOX14	0.33	PRKACA	0.41	LYN	0.352	PLEKHA7	0.296	NTNG2	0.241		KCNK3	0.551	LRRTM3	0.128	EPHA4	0.086	RELN	0.189	CRKL	0.313	FOXO1	0.336	PLEKHA7	0.088	SLIT1
	SLITRK1	0.667	GRIN1	0.515	C3	0.01	NIPBL	0.365	ASCC1	0.592	INSM1	0.548	IHH	0.231	NRP2	0.479		VAMP2	0.445	LRFN2	0.253	C1QC	0.147	UNC5D	0.247	SPOCK1	0.34	FOXO1	0.323	BVES	0.263	AMIGO1	0.222		SLC6A13	0.543	NRXN1	0.106	CDK5	0.069	SEMA6A	0.177	UTRN	0.301	NOTCH1	0.336	SERPINB8	0.057	KLK8
	KCNV1	0.662	LRFN1	0.506	C1QA	-0.002	PLXNB2	0.361	SYP	0.541	DMRTA2	0.489	BVES	0.171	SEMA3B	0.455		RAB3A	0.436	LRFN1	0.215	CX3CL1	0.119	GNRH1	0.202	DLGAP3	0.337	GATA2	0.317	KIFC3	0.243	ROBO1	0.217		KCNB2	0.538	EFNB2	0.08	CX3CR1	0.012	GNRH1	0.152	SYNC	0.289	DCT	0.333	CYP1B1	0.013	SEMA3B
	SLC32A1	0.621	LRRTM4	0.467	CDK5	-0.049	FLNA	0.304	CDK5R1	0.521	KCTD11	0.479	KIT	0.171	NRTN	0.405		GAD1	0.432	EFNB3	0.196	C1QB	0.106	STAT3	0.188	EPHA4	0.328	WNT3A	0.313	CYP1B1	0.132	GHRL	0.216		KCNJ5	0.515	FLOT2	-0.002	C3	0.011	TNN	0.111	LAMA2	0.259	APPL2	0.323	KIFC3	-0.003	LAMB1
	GABRG2	0.619	GRIN2A	0.445	CX3CL1	-0.075	STAT3	0.297	DES	0.436	NR2E1	0.479	CTNNA1	0.069	NTNG1	0.322		GABBR2	0.428	EFNB1	0.146	DKK1	0.07	COL3A1	0.182	CRKL	0.305	SIRT2	0.313	VCL	0.088	DPYSL5	0.205		SLC6A3	0.481	GRIA4	-0.016			NSMF	0.107	STXBP5	0.255	WNT3A	0.274	CTNNA1	-0.033	BAIAP2
	NLGN3	0.608	NLGN1	0.419	C1QC	-0.105	PLAA	0.273	LAMB2	0.427	CDH2	0.47	CYP1B1	-0.039	APOE	0.269		PRKCA	0.424	GRIN2A	0.094	ITGAM	0.069	CX3CL1	0.119	PDZRN3	0.299	RASSF10	0.308	JUP	0.05	APOE	0.192		DBNL	0.434	EPHB4	-0.066			UNC5D	0.097	P2RX7	0.241	RAPGEF1	0.27	KIT	-0.102	NTNG1
	PPFIA3	0.608	EFNB1	0.398	ITGAM	-0.131	SOX14	0.187	SPOCK1	0.418	NF2	0.453	THBS4	-0.069	FEZ1	0.247		SLC18A3	0.419	NLGN1	0.093	CDK5	-0.325	PLAA	0.103	CHRNB1	0.287	TGFB1	0.296	SRF	0.037	S100B	0.181		CHRNA6	0.434	GRIN2B	-0.079			NRG1	0.08	POSTN	0.22	GATA2	0.254	VCL	-0.189	FEZ2
	PTPRF	0.602	GRIN2D	0.391			NRG3	0.167	TBC1D24	0.413	ILK	0.445	KIFC3	-0.11	GLI2	0.238		PRKAB2	0.416	LRFN4	0.056			ARHGEF2	0.09	DLGAP4	0.269	ELL3	0.293	KIT	-0.117	NRP1	0.18		PPFIA1	0.425	CLSTN3	-0.092			LRIG2	0.068	SYNGR4	0.194	GLI3	0.164			CNTN4
	LRFN3	0.594	PTPRS	0.386			FLRT2	0.148	CHRNB1	0.391	GLI1	0.439	SRF	-0.111	BAIAP2	0.224		GRIN1	0.411	FLOT2	0.056			SRGAP2	0.056	KCNC4	0.258	LRRK2	0.286	IHH	-0.181	NRP2	0.161		DLGAP1	0.4	RTN3	-0.095			IGSF10	0.048	VAMP1	0.169	DRD2	0.158			NRXN1
	LRFN4	0.588	LRFN2	0.371			SRGAP2	0.13	STXBP5L	0.384	KDM2B	0.382	JUP	-0.201	GDNF	0.205		PRKACA	0.41	EPHB4	0.053			FLNA	0.054	VAMP1	0.253	GNAI2	0.276	THBS4	-0.295	THY1	0.153		GABRR1	0.377	GRIN2A	-0.103			STAT3	0.012	DLG4	0.164	OTP	0.135			NRP1
	EPB41L1	0.568	FLOT2	0.354			UNC5D	0.096	KCNC4	0.365	RASSF10	0.353	SERPINB8	-0.31	NRXN1	0.194		GNG5	0.408	GRIA3	0.049			TNN	0.054	CHRNE	0.246	VEGFA	0.268	CTNNA1	-0.343	CDK5R1	0.15		PRKAA1	0.373	EPHB2	-0.161			SRGAP2	0.009	SLC8A3	0.159	SIRT2	0.114			SLIT2
	KCNS2	0.552	EPHB2	0.32			COL3A1	0.08	COLQ	0.338	CEND1	0.335			GHRL	0.192		SYN1	0.404	PTPRF	0.047			NIPBL	0.018	MUSK	0.223	GLI3	0.266			LST1	0.141		CAMKK2	0.367	DLG3	-0.161			ERBB4	0.002	SV2A	0.151	EGF	0.101			CDK5
	SYT9	0.548	LRRTM3	0.296			NRG1	0.031	DLGAP3	0.313	KDM1A	0.307			S100B	0.146		CACNG4	0.38	EFNB2	0.014			NRG3	0.008	SLC5A7	0.215	KDM1A	0.253			SIAH1	0.128		EPB41L5	0.362	DLG1	-0.169			COL3A1	-0.01	DLGAP3	0.116	LYN	0.07			UNC5C
	GRIA3	0.545	LRRTM2	0.279			RELN	-0.012	PPP1R9A	0.31	FLNA	0.304			KLK8	0.129		CACNB1	0.379	EPHB1	-0.008			LRIG2	-0.011	FCHSD1	0.197	ASPM	0.246			GDNF	0.102		KCNH1	0.362	LRFN3	-0.182			PLAA	-0.01	SERPINE2	0.116	DISC1	0.057			THY1
	VAMP2	0.543	CLSTN3	0.276			ARHGEF2	-0.06	FCHSD2	0.308	ELL3	0.303			MAPT	0.129		FLOT1	0.343	CLSTN3	-0.009			ERBB4	-0.013	TBC1D24	0.181	OTP	0.238			LAMB1	0.079		SLC6A11	0.359	EFNB1	-0.185			SEMA3A	-0.03	MYH9	0.105	BTG2	0.052			MAPT
	AP2A2	0.522	EPHB3	0.215			TNN	-0.061	SV2A	0.294	HIF1A	0.3			TRAPPC4	0.118		DLGAP3	0.337	GRIN2C	-0.009			NSMF	-0.02	COLQ	0.181	SOX10	0.214			ALS2	0.078		SLC38A2	0.356	LRRTM4	-0.2			ULK4	-0.137	EPHA4	0.086	ASCL1	0.046			DPYSL5
	KCND3	0.522	FLOT1	0.211			CX3CL1	-0.075	EPHA7	0.273	VEGFA	0.299			CNTN4	0.071		GNB5	0.336	GRIN2D	-0.019			FLRT2	-0.061	CDK5R1	0.15	VEGFC	0.212			YWHAH	0.076		PRKAG1	0.356	GRIA3	-0.238			ZNF609	-0.138	NRG1	0.08	LIMS2	0.024			CYFIP1
	GRIN1	0.515	EPHB4	0.21			ULK4	-0.161	RAPSN	0.242	FZD3	0.297			ALS2	0.066		IL1RAPL2	0.326	DLG3	-0.046			RELN	-0.111	CDH15	0.14	SHCBP1	0.196			CNTN4	0.053		KCNA4	0.355	EPHB1	-0.261			ARHGEF2	-0.192	SLC5A7	0.074	SPINT1	0.019			NRP2
	KCNQ4	0.515	NRXN1	0.194			ZNF609	-0.18	CAV3	0.24	TGFB1	0.287			UNC5C	0.063		TUBB4B	0.313	DLG4	-0.046			ULK4	-0.12	ITGB1	0.131	CX3CR1	0.183			ROBO2	0.053		TUBB2A	0.353	LRRTM2	-0.266			FLNA	-0.319	CDK5	0.069	CX3CR1	0.012			APOE
	CACNB3	0.511	LRRTM1	0.182			CAMK2B	-0.189	SYNGR2	0.232	FOXO3	0.286			LAMB1	0.004		KCNK10	0.303	DLG1	-0.047			RAPGEF2	-0.125	POSTN	0.113	LHX2	0.174			MAP1S	0.042		SLITRK6	0.327	LRFN2	-0.279			DAB2IP	-0.382	FCHSD2	0.043	VEGFC	-0.004			PAX2
	LRFN1	0.506	GRIA1	0.181			IGSF10	-0.247	CHRNA1	0.19	GLI2	0.238			CYFIP1	0		GABRA6	0.298	GRIA1	-0.05			FBXO31	-0.13	DNAJA3	0.099	NOTCH1	0.166			CYFIP1	0.04		GNAI1	0.322	PTPRF	-0.299					CHRNA1	0.026	ZNF335	-0.013			TRAPPC4
	GRIK1	0.498	GRIN2B	0.133			FBXO31	-0.265	SLC8A3	0.183	PITX3	0.228			NTNG2	-0.027		GNG11	0.297	GRIA4	-0.057			CAMK2B	-0.138	LAMB2	0.086	KDM2B	0.161			NRTN	0.035		APBA2	0.309	PTPRD	-0.306					CHRNE	0.006	CTNNA1	-0.033			AMIGO1
	EPB41	0.495	EPHB1	0.086			SEMA3A	-0.284	TUBA1A	0.181	NES	0.227			OPHN1	-0.033		GABRQ	0.296	LRRTM1	-0.066			SEMA6A	-0.161	TUBA1A	0.086	PITX3	0.156			KLK8	0.032		AP2M1	0.284	LRRTM1	-0.482					PTN	-0.001	LRRK2	-0.037			S100B
	PANX2	0.489	EFNB2	0.066			LRIG2	-0.345	LAMA5	0.175	SPINT2	0.221			CDK5	-0.049		GRIP2	0.292	LRFN3	-0.071			SEMA3A	-0.212	SYP	0.073	NR2E1	0.154			PAX2	0.019		CACNB2	0.275							SPOCK1	-0.036	CDH2	-0.047			ALS2
	CAMKK1	0.485	GRIA4	0.004			RAPGEF2	-0.347	CRKL	0.149	PTBP2	0.202			RTN4	-0.056		KCNS3	0.291	LRRTM4	-0.074			NRG1	-0.316	SLC8A3	0.04	CEND1	0.143			BAIAP2	0.017		EPB41L3	0.265							PSEN1	-0.046	KDM1A	-0.066			GDNF
	GRIK3	0.483	PTPRD	-0.027			SEMA6A	-0.381	APP	0.148	WNT3A	0.191			RTN4RL2	-0.069		KCNA3	0.288	NRXN1	-0.105			ZNF609	-0.343	SERPINE2	0.04	DRD2	0.139			PARD3	-0.013		KCNQ2	0.259							DES	-0.083	NF2	-0.072			NTNG2
	LRTOMT	0.478	DLG3	-0.069			GNRH1	-0.461	UNC13B	0.135	NAP1L1	0.189			SPON2	-0.123		IL1RAP	0.28	PTPRS	-0.142			IGSF10	-0.421	ASCC1	0.031	INSM1	0.138			RTN4RL1	-0.013		KCNN4	0.255							ITGB1	-0.098	ELL3	-0.073			ROBO1
	SLC17A7	0.473	GRIN2C	-0.14					EPHA4	0.126	NF1	0.188			YWHAH	-0.126		SYT7	0.28	LRRTM2	-0.19					PSEN1	0.027	ILK	0.134			SEMA3B	-0.027		PLCB3	0.25							DLG2	-0.099	SMO	-0.076			ROBO2
	LRRTM4	0.467	DLG1	-0.151					DNAJA3	0.097	ZNF335	0.182			ROBO2	-0.175		GNAI2	0.276	GRIN2B	-0.214					SYNGR4	0.017	GPR37L1	0.131			GLI2	-0.098		SLC22A1	0.243							UNC13B	-0.114	KCTD11	-0.083
	ADCY6	0.465	DLG4	-0.151					DLG2	0.096	GJC2	0.174			SLIT1	-0.178		DLGAP4	0.269	RTN3	-0.299					HDAC4	0.017	NF1	0.128			NRXN1	-0.105		SYT2	0.236							DNAJC5	-0.12	DLL4	-0.088
	IL1RAP	0.456	EFNB3	-0.188					ANK3	0.095	VEGFC	0.16			SLIT2	-0.18		KCNMA1	0.264	LRRTM3	-0.351					UNC13B	-0.001	CX3CL1	0.119			SLIT2	-0.118		GABRG3	0.235							TBC1D24	-0.122	HIF1A	-0.178
	ADCY5	0.455	RTN3	-0.372					ACHE	0.087	VAX1	0.156			DPYSL5	-0.184		HOMER3	0.261	PTPRD	-0.385					SV2A	-0.02	NAP1L1	0.112			FEZ1	-0.13		GABRB2	0.23							FCHSD1	-0.127	RHOA	-0.245
	GABRQ	0.451							VAMP1	0.08	GNAI2	0.152			NRP1	-0.198		KCNK4	0.259							STXBP5	-0.022	PAX6	0.11			OPHN1	-0.147		KCNS3	0.223							LAMB2	-0.129	LHX2	-0.285
	SLITRK4	0.448							DNAJC5	0.078	LHX2	0.147			ROBO1	-0.209		KCNC4	0.258							DES	-0.031	KCTD11	0.103			SLIT1	-0.203		SLC18A3	0.22							MUSK	-0.137	TGFB1	-0.289
	GABBR2	0.445							MUSK	0.07	LHX5	0.133			POU4F1	-0.213		KCNN3	0.257							P2RX7	-0.035	CDH2	0.102			TRAPPC4	-0.226		STX1A	0.217							DLG3	-0.161	NAP1L1	-0.304
	GRIN2A	0.445							UNC13C	0.067	DLL4	0.118			SIAH1	-0.218		CAMK1	0.255							LAMA2	-0.036	GJC2	0.1			FEZ2	-0.23		PANX2	0.216							ASCC1	-0.168	FLNA	-0.319
	ADCY2	0.443							PSEN1	0.062	CX3CR1	0.086			PAX2	-0.231		TUBA1B	0.255							RAPSN	-0.037	RHOA	0.08			RTN4	-0.293		SLC1A7	0.213							DLG1	-0.169	GLI1	-0.332
	SLITRK2	0.442							POSTN	0.051	CTNNA1	0.069			PARD6B	-0.258		LRFN2	0.253							PPP1R9A	-0.046	FZD3	0.076			UNC5C	-0.318		KCNK10	0.198							STXBP5L	-0.17	ILK	-0.345
	ADCY1	0.439							TRIP4	0.051	SMARCD3	0.061			SHH	-0.265		GRIN3A	0.248							DLG3	-0.046	NES	0.073			CDK5	-0.325		ADCY3	0.197							PRKACA	-0.179	NR2E1	-0.403
	KCNK18	0.434							CHRNE	0.042	PAX6	0.057			FEZ2	-0.365		CHRNB4	0.248							DLG4	-0.046	SPINT2	0.057			MAPT	-0.333		EPB41L1	0.196							DNAJA3	-0.184	FOXO3	-0.485
	KCNJ10	0.433							SERPINE2	0.033	PTPRZ1	0.057			MAP1S	-0.501		KCNA10	0.247							DLG1	-0.047	LHX5	0.056			SHH	-0.445		GNGT2	0.195							DLGAP4	-0.193	FZD9	-0.509
	NLGN1	0.419							NRG1	0.031	GNG5	0.029			PARD3	-0.517		ADCY3	0.246							CHRNA1	-0.055	FLNA	0.054			PARD6B	-0.46		HOMER2	0.194							EPHA7	-0.247
	ERBB4	0.414							SYNC	-0.033	LIMS2	0.015						CHRNE	0.246							EPHA7	-0.06	DCT	0.049			POU4F1	-0.488		GRM5	0.189							CAV3	-0.422
	ADCY8	0.408							CDK5	-0.049	NOTCH1	0.011						KCNK18	0.244							ACHE	-0.068	DLL4	0.039						GRIA1	0.184
	KCNB1	0.405							PDZRN3	-0.059	SIRT2	-0.034						GABRB1	0.244							UTRN	-0.069	CTSZ	0.037						SLC18A2	0.178
	GABRA5	0.398							DLG3	-0.069	FOXO1	-0.037						KCNQ4	0.242							SYNC	-0.07	GLI1	0.032						GRIN2C	0.178
	GJC1	0.398							PRKACA	-0.076	SPINT1	-0.053						KCNN2	0.24							TRIP4	-0.082	DISC1	-0.008						NRXN2	0.177
	KCNJ12	0.398							PTN	-0.114	GPR37L1	-0.059						CACFD1	0.237							LAMA5	-0.084	LRP2	-0.024						GRIK2	0.176
	GRIN2D	0.391							DLG1	-0.151	EMX1	-0.064						SYT12	0.235							PTN	-0.116	LHX1	-0.041						EPB41	0.173
	SLC18A3	0.39							DLG4	-0.151	CX3CL1	-0.075						SYT10	0.227							STXBP5L	-0.123	NF2	-0.048						SYN3	0.171
	PTPRS	0.386							SLC5A7	-0.162	BTG2	-0.083						SYT9	0.225							LRP4	-0.126	SMO	-0.049						GNB5	0.168
	SYT12	0.385							MYH9	-0.17	TRIM71	-0.101						KCNJ12	0.223							SYNGR2	-0.153	HIF1A	-0.062						DLG4	0.164
	GIT1	0.384							LRP4	-0.187	RHOA	-0.108						KCNK17	0.221							MYH9	-0.17	SPINT1	-0.069						KCNH2	0.162
	RPS6KA1	0.381							STXBP5	-0.223	DCT	-0.121						GLRA3	0.22							DLG2	-0.187	GLI2	-0.098						GLRA3	0.159
	AP2A1	0.379							CDH15	-0.245	OTP	-0.176						PRKAR2B	0.216							F2R	-0.2	TRIM71	-0.104						KCNV2	0.158
	CACNB1	0.377							F2R	-0.245	RAPGEF1	-0.215						LRFN1	0.215							DNAJC5	-0.205	FOXO3	-0.126						KCNH8	0.154
	LRFN2	0.371							SYNGR4	-0.265	DISC1	-0.221						LRRC7	0.215							FCHSD2	-0.236	CDON	-0.126						ADCY9	0.152
	KCNC4	0.365							ITGB1	-0.298	ID2	-0.244						SLC5A7	0.215							ANK3	-0.28	EMX1	-0.132						PPM1F	0.148
	CACNA1B	0.361							P2RX7	-0.369	LYN	-0.255						AP2A2	0.213							NRG1	-0.316	LIMS2	-0.133						KCNA2	0.143
	FLOT2	0.354							HDAC4	-0.396	CDON	-0.265						GNB4	0.211							CDK5	-0.325	RAPGEF1	-0.153						KRAS	0.141
	KCND1	0.353							UTRN	-0.59	SHH	-0.265						CAMK2D	0.211							UNC13C	-0.342	BTG2	-0.154						KCNMB3	0.138
	SLC6A1	0.353							LAMA2	-0.627	ASCL1	-0.278						GNB3	0.208									APPL2	-0.156						KCNA1	0.135
	IL1RAPL1	0.349									LRRK2	-0.285						KCNJ11	0.207									PTBP2	-0.165						SLC6A12	0.133
	TUBB4B	0.344									LRP2	-0.308						NRAS	0.206									ID2	-0.171						SLC1A1	0.13
	APBA2	0.341									LHX1	-0.328						SLITRK3	0.202									ZNF335	-0.18						LRRTM3	0.128
	ADCY3	0.329									SHCBP1	-0.379						ALDH2	0.2									PTPRZ1	-0.211						HTR3B	0.125
	CACNG4	0.325									APPL2	-0.381						NLGN2	0.199									EGF	-0.218						CHRNA2	0.117
	GABRB3	0.322									CTSZ	-0.382						GRIP1	0.197									SMARCD3	-0.271						DLGAP3	0.116
	KCNJ2	0.319									GLI3	-0.386						SLC22A1	0.193									VAX1	-0.317						PRKAG2	0.114
	GRIK4	0.316									ASPM	-0.422						GRM5	0.192									CTNNA1	-0.343						ADCY7	0.112
	DLGAP3	0.313									EGF	-0.441						KCNC1	0.179									SHH	-0.445						NRXN1	0.106
	PRKAA2	0.311									SMO	-0.479						HCN1	0.177									ASCL1	-0.467						KCNQ5	0.105
	SLITRK5	0.309																RASGRF2	0.174																EPB41L2	0.105
	CACNA2D2	0.308																KCND2	0.17																CACNG4	0.099
	SYN3	0.301																SLC6A1	0.166																CAMK4	0.097
	KCNC1	0.299																KCNA6	0.166																NPTN	0.093
	PRKAG3	0.298																ADCY2	0.164																KCNMB2	0.092
	LRRTM3	0.296																KCNQ5	0.164																KCNQ3	0.09
	KCND2	0.293																SLITRK1	0.163																GABRQ	0.089
	KCNK17	0.29																SLC17A7	0.162																NRAS	0.089
	SLC1A7	0.285																PANX2	0.159																KCNK6	0.089
	GABRA6	0.284																CACNB3	0.157																RPS6KA2	0.089
	KCNMA1	0.282																KCNH4	0.157																GABRA2	0.085
	LRRTM2	0.279																SLC38A1	0.155																CACNA1E	0.082
	ADCY7	0.271																SLC6A11	0.154																RASGRF2	0.08
	STX1A	0.267																TUBB6	0.153																NRG1	0.08
	CAMK2G	0.249																KIF17	0.153																CHRNG	0.078
	LIN7A	0.247																TSPAN7	0.15																SLC5A7	0.074
	KCNK1	0.24																KCNH8	0.146																CACNA1A	0.072
	SIPA1L1	0.24																LIN7A	0.144																GRIK1	0.069
	KCNB2	0.235																CAMK4	0.144																AKAP5	0.068
	GNB4	0.233																RPS6KA6	0.142																SRC	0.052
	SRC	0.233																KCNJ5	0.142																MAPK1	0.045
	KCNA3	0.232																ALDH5A1	0.138																RASGRF1	0.044
	ADCY4	0.231																CHRNG	0.137																CACNG2	0.043
	ARHGEF9	0.228																KCNK6	0.13																SLC6A1	0.034
	GLS2	0.227																AP2M1	0.13																GNAT3	0.03
	KCNJ11	0.223																CAMK2G	0.128																GAD2	0.029
	STXBP1	0.217																GABBR1	0.127																CHRNA1	0.026
	FLOT1	0.211																KCNA1	0.12																NRGN	0.023
	GNB5	0.208																KCNS2	0.116																NTRK3	0.019
	GRIN3A	0.204																GRIK1	0.115																KCND2	0.018
	CACNA2D3	0.198																ADCY7	0.115																TUBA8	0.018
	NCALD	0.194																KCNJ2	0.114																CAMK1	0.015
	NRXN1	0.194																PRKAG2	0.114																CHRNE	0.006
	KCNAB1	0.192																PRKX	0.111																MAPT	0.005
	CHRNA1	0.19																PANX1	0.108																ALDH2	0.004
	GABRA3	0.188																CACNA2D2	0.107																ERBB4	0.002
	LRRTM1	0.182																GRIK3	0.104																GNG12	-0.001
	COMT	0.181																GAD2	0.104																FLOT2	-0.002
	GRIA1	0.181																GNGT2	0.104																SLC22A2	-0.003
	TUBA1A	0.181																SLC6A13	0.103																KCNK2	-0.005
	ADCY9	0.175																KCNH6	0.099																IL1RAP	-0.006
	GABRG3	0.167																SLC38A2	0.098																TSPAN7	-0.008
	KCNN4	0.166																SLITRK5	0.097																CACNB4	-0.01
	MAPK3	0.166																PRKAR1B	0.095																KCNH4	-0.011
	PRKAB1	0.166																GRIN2A	0.094																GRIA4	-0.016
	SLC1A2	0.161																NLGN1	0.093																KCNA10	-0.022
	PICK1	0.16																KCNS1	0.093																CHRNA3	-0.023
	HOMER3	0.157																CHRNA5	0.09																PRKCB	-0.024
	PRKAB2	0.157																GRIK2	0.087																GLRB	-0.033
	CACNB2	0.154																TUBA1A	0.086																GRIK4	-0.036
	GNAI2	0.152																NLGN4X	0.085																GABRB3	-0.039
	KCNJ9	0.145																EPB41L1	0.084																KCND3	-0.043
	NRGN	0.141																CAMKK1	0.083																KCNH3	-0.044
	TUBA8	0.141																KCND1	0.082																KCNJ12	-0.046
	UNC13B	0.135																PRKAG1	0.079																GNB2	-0.05
	KCNA10	0.134																IL1RAPL1	0.078																ALDH5A1	-0.064
	GRIN2B	0.133																CAMKK2	0.076																HTR3A	-0.065
	BEGAIN	0.132																GNGT1	0.073																GLRA1	-0.066
	ALDH5A1	0.13																CACNA1B	0.071																KCNK7	-0.068
	GRIP1	0.13																CREB1	0.071																GNB3	-0.07
	KCNG3	0.13																CHRNB2	0.07																GABRA4	-0.078
	CHRNG	0.129																PPFIBP1	0.07																GRIN2B	-0.079
	GNB2	0.129																KCNN1	0.07																KCNK1	-0.08
	MAPT	0.129																KCNK1	0.069																KCNAB2	-0.088
	ACTN2	0.119																STXBP1	0.067																CREB1	-0.092
	KCNQ1	0.106																KCNV2	0.067																SYT9	-0.093
	ALDH2	0.105																GABRA4	0.064																SLITRK2	-0.095
	PRKCB	0.104																ADCY6	0.063																RTN3	-0.095
	HOMER2	0.103																GNAI1	0.063																DLG2	-0.099
	GABRA2	0.099																TUBA4B	0.061																SIPA1L1	-0.099
	MYO6	0.099																GABRB2	0.06																GRIN2A	-0.103
	DLG2	0.096																KCNK7	0.058																GABRA6	-0.105
	DLGAP1	0.095																KCNJ9	0.057																KCNH7	-0.109
	KCNA6	0.094																LRFN4	0.056																CACNA2D3	-0.112
	GRM5	0.089																FLOT2	0.056																KCNA6	-0.113
	ACHE	0.087																KCNK16	0.056																UNC13B	-0.114
	KCNA7	0.087																SYN3	0.053																GABBR2	-0.12
	KCNF1	0.085																KCNK13	0.053																DNAJC5	-0.12
	KCNK10	0.083																ADCY8	0.052																GABRB1	-0.121
	DNAJC5	0.078																KCNQ3	0.051																KCNS2	-0.124
	GLRA3	0.078																GRIA3	0.049																PRKAA2	-0.124
	GNG13	0.074																PTPRF	0.047																PRKAB1	-0.125
	TSPAN7	0.074																ADCY1	0.047																GLRA2	-0.126
	KCNS1	0.069																APBA1	0.047																KCNJ10	-0.127
	CAMKK2	0.068																PPM1F	0.046																ADCY5	-0.132
	SYT1	0.065																GJC1	0.043																ARHGEF9	-0.133
	KCNK6	0.062																GABRA3	0.043																STXBP1	-0.153
	KCNH3	0.054																GNAT3	0.043																ADCY4	-0.16
	GNG4	0.053																RPS6KA1	0.042																DLG3	-0.161
	CHRNE	0.042																MYO6	0.042																GABRG2	-0.164
	CACNA1A	0.036																NCALD	0.036																ADCY1	-0.166
	GLRA4	0.034																KCNG3	0.036																RAC1	-0.166
	CAMK1	0.033																HTR3A	0.032																DLG1	-0.169
	KCNV2	0.033																KCNV1	0.029																PRKACA	-0.179
	SYT7	0.033																GIT1	0.028																LRFN3	-0.182
	NRG1	0.031																ARHGEF7	0.027																KCNQ4	-0.189
	GNG5	0.029																CACNG2	0.026																DLGAP4	-0.193
	NPTN	0.029																GLUL	0.022																CACNA1B	-0.194
	KCNK2	0.024																CACNB4	0.021																CAMK2G	-0.195
	LRRC7	0.022																PRKCG	0.02																LRRC7	-0.197
	KCNQ3	0.02																KCNH3	0.019																KCNC1	-0.198
	GABRB1	0.018																SLC18A2	0.019																LRRTM4	-0.2
	KCNG1	0.005																KCNG4	0.016																TUBB4B	-0.207
	GNG12	0.004																SLITRK4	0.011																BCHE	-0.208
	GRIA4	0.004																GLS2	0.01																GIT1	-0.21
	GNGT1	0.003																BEGAIN	0.009																KCNK18	-0.212
	KCNH1	0.002																PICK1	-0.001																SLITRK1	-0.214
	KCNH7	0.002																UNC13B	-0.001																IL1RAPL1	-0.214
	NLGN2	0																EPB41L2	-0.002																MYO6	-0.221
	PRKCG	0																CHAT	-0.004																MAPK3	-0.226
	CHRNB2	-0.008																SLC1A3	-0.005																KCNB1	-0.229
	NTRK3	-0.008																DLGAP1	-0.008																GRIA3	-0.238
	KCNN2	-0.01																GRIN2C	-0.009																GLRA4	-0.239
	KCNA1	-0.011																ADCY4	-0.01																GABRA3	-0.244
	KCNJ4	-0.018																PRKCB	-0.012																KCNG1	-0.251
	KCNN3	-0.019																ERBB4	-0.013																CACNB1	-0.253
	PTPRD	-0.027																APBA2	-0.013																KCNS1	-0.255
	GAD1	-0.029																SRC	-0.013																KCNMA1	-0.262
	LIN7B	-0.029																GABRA5	-0.016																LRRTM2	-0.266
	ARL6IP5	-0.031																GLRA1	-0.016																HOMER3	-0.276
	AKAP5	-0.036																GRIN2D	-0.019																LRFN2	-0.279
	KCNH4	-0.038																PRKAB1	-0.021																PRKACB	-0.28
	GLUL	-0.04																PLCB3	-0.021																KCNN3	-0.284
	HRAS	-0.043																ARHGEF9	-0.026																SYT7	-0.286
	KPNA2	-0.043																KCNAB1	-0.026																KCNF1	-0.29
	GLRA2	-0.044																MAPK1	-0.028																GAD1	-0.298
	HCN4	-0.05																PPFIA3	-0.03																PTPRF	-0.299
	IL1RAPL2	-0.05																TUBA8	-0.03																AP2A1	-0.299
	CALM1	-0.052																CACNA2D3	-0.036																SLC1A3	-0.305
	SLC6A12	-0.056																KCNK9	-0.039																SLITRK3	-0.306
	KCNS3	-0.058																KCNK3	-0.039																PTPRD	-0.306
	GNB3	-0.063																KCNB1	-0.04																SYN2	-0.309
	SLC38A2	-0.065																CHRNA3	-0.044																APBA1	-0.319
	SLITRK3	-0.066																DLG3	-0.046																GRIP1	-0.339
	CHRNA2	-0.068																DLG4	-0.046																SLC17A7	-0.35
	PRKAA1	-0.068																SLC1A2	-0.047																KCNA7	-0.352
	DLG3	-0.069																DLG1	-0.047																PRKCG	-0.353
	APBA1	-0.076																SLC6A12	-0.048																GABBR1	-0.356
	PRKACA	-0.076																GRIK4	-0.049																ADCY6	-0.366
	SHARPIN	-0.076																KCNK2	-0.049																KCNJ2	-0.39
	KCNH2	-0.083																GRIA1	-0.05																VAMP2	-0.408
	GAD2	-0.085																GABRG3	-0.051																ADCY8	-0.429
	PRKACB	-0.089																PRKAA1	-0.052																SYN1	-0.466
	KCNK7	-0.09																EPB41L5	-0.054																LRTOMT	-0.476
	PRKAR2B	-0.093																CHRNA1	-0.055																LRRTM1	-0.482
	GNG11	-0.095																GRIA4	-0.057																PRKAB2	-0.485
	GNG7	-0.095																CACNG3	-0.061																SYT12	-0.545
	KCNA2	-0.098																KCNA4	-0.063
	SHANK2	-0.099																DBNL	-0.064
	HCN1	-0.1																SLITRK2	-0.065
	SLC38A1	-0.104																LRRTM1	-0.066
	CREB1	-0.105																ACHE	-0.068
	KCNQ2	-0.108																PRKAR2A	-0.068
	KCNQ5	-0.114																LRFN3	-0.071
	GNAT3	-0.115																LRRTM4	-0.074
	PLCB3	-0.122																HTR3E	-0.074
	PRKAR2A	-0.122																AP2A1	-0.078
	RPS6KA2	-0.125																GNG4	-0.08
	AP2M1	-0.126																NRXN2	-0.084
	KCNMB2	-0.139																KCNMB2	-0.085
	CAMK4	-0.14																LRRC4B	-0.085
	GRIN2C	-0.14																SHANK2	-0.095
	KCNK4	-0.144																NRGN	-0.096
	GLRA1	-0.148																GNG12	-0.098
	CHAT	-0.149																COMT	-0.102
	DLG1	-0.151																GNG13	-0.104
	DLG4	-0.151																NRXN1	-0.105
	SYT2	-0.154																KCND3	-0.108
	TUBA1B	-0.154																BCHE	-0.111
	CACNA1E	-0.161																GNB2	-0.114
	SLC5A7	-0.162																SLC6A3	-0.116
	HTR3B	-0.164																KCNN4	-0.119
	GRIK2	-0.165																KCNQ1	-0.12
	GABRR1	-0.171																SYN2	-0.12
	SLC1A3	-0.175																HTR3B	-0.122
	KCNH8	-0.177																PPFIA1	-0.123
	KCNK9	-0.178																RAC1	-0.124
	SLITRK6	-0.181																SLC22A2	-0.125
	CHRNB4	-0.182																GLRA4	-0.128
	TUBB1	-0.188																KCNJ4	-0.13
	CAMK2B	-0.189																GABRG2	-0.131
	SLC18A2	-0.189																KCNH2	-0.132
	PRKX	-0.19																ADCY5	-0.136
	NRXN2	-0.192																ACTN2	-0.138
	TUBB2A	-0.192																CAMK2B	-0.138
	KRAS	-0.193																NLGN3	-0.141
	SYN2	-0.199																PTPRS	-0.142
	CHRNA3	-0.202																AP2S1	-0.142
	CACFD1	-0.206																KCNG1	-0.145
	GRIP2	-0.209																STX1A	-0.154
	NSF	-0.211																PRKAG3	-0.156
	PPFIA1	-0.217																KCNF1	-0.157
	PPFIBP1	-0.221																CACNA1A	-0.158
	SLC6A11	-0.221																SYT1	-0.163
	CPLX1	-0.225																PRKACB	-0.163
	GABRA4	-0.226																HOMER2	-0.169
	GABRB2	-0.226																HCN4	-0.169
	RASGRF2	-0.229																KCNAB2	-0.172
	KCNK13	-0.236																SLITRK6	-0.176
	KCNN1	-0.243																TUBB1	-0.182
	RAC1	-0.243																CHRNA2	-0.184
	PRKAR1B	-0.246																GABRR1	-0.184
	PRKAG2	-0.251																NSF	-0.184
	AP2S1	-0.259																PLCB2	-0.184
	CACNG2	-0.259																HTR3C	-0.184
	KCNMB3	-0.259																DLG2	-0.187
	GLRB	-0.26																GLRB	-0.187
	NLGN4X	-0.26																KRAS	-0.188
	PANX1	-0.275																NTRK3	-0.189
	RPS6KA6	-0.277																LRRTM2	-0.19
	PRKAG1	-0.29																CPLX1	-0.19
	LRRC4B	-0.295																KCNQ2	-0.195
	PPM1F	-0.296																SYT2	-0.196
	EPB41L3	-0.302																SLC1A7	-0.197
	KCNG4	-0.303																KCNB2	-0.199
	CACNB4	-0.309																DNAJC5	-0.205
	SLC1A1	-0.309																ARL6IP5	-0.208
	MAPK1	-0.312																KCNMB3	-0.208
	RAB3A	-0.315																RPS6KA2	-0.209
	TUBA1C	-0.316																GRIN2B	-0.214
	KCNH5	-0.317																KCNH5	-0.215
	KCNA4	-0.318																TUBB2A	-0.217
	RASGRF1	-0.32																CHRNA6	-0.221
	SLC6A3	-0.323																KCNA7	-0.225
	CAMK2D	-0.337																SHARPIN	-0.225
	ARHGEF7	-0.339																EPB41L3	-0.226
	EPB41L5	-0.342																KCNH1	-0.229
	GNAI1	-0.347																SIPA1L1	-0.24
	SLC22A2	-0.356																RASGRF1	-0.245
	PRKCA	-0.357																GABRB3	-0.246
	KCNJ5	-0.366																KCNA2	-0.248
	RTN3	-0.372																PRKAA2	-0.251
	SLC22A1	-0.379																GLRA2	-0.254
	KCNAB2	-0.382																TUBA1C	-0.256
	SLC6A13	-0.383																AKAP5	-0.29
	HTR3E	-0.395																CALM1	-0.295
	HTR3A	-0.397																RTN3	-0.299
	TUBA4B	-0.398																MAPK3	-0.3
	CHRNA5	-0.399																NRG1	-0.316
	PLCB2	-0.4																CHRNB3	-0.316
	CHRNB3	-0.403																EPB41	-0.325
	KCNK3	-0.418																MAPT	-0.333
	KCNK16	-0.419																CACNA1E	-0.333
	EPB41L2	-0.42																ADCY9	-0.334
	GNGT2	-0.427																KCNH7	-0.339
	DBNL	-0.431																NPTN	-0.345
	NRAS	-0.451																LRRTM3	-0.351
	TUBB6	-0.461																KCNJ10	-0.354
	KCNH6	-0.487																SLC1A1	-0.381
	SYT10	-0.488																PTPRD	-0.385
	BCHE	-0.503																GABRA2	-0.403
	HTR3C	-0.508																CACNB2	-0.446
	CHRNA6	-0.545																GNG7	-0.465
	KIF17	-0.705																LIN7B	-0.578
[truncated: 1 more columns]

## Sheet: Supplementary Table 5
Supplementary Table 5. Coevolutionary analysis among APP family and adhesive functions
				ERC value median
				APLP1	APP	APLP2
SAM				0.276	-0.009	-0.132
Focal adhesion				0.003	-0.0045	0.023
Tight junction				-0.059	0.058	0.099
Adherence junction				0.188	0.0605	-0.133
Cell-substrate adhesion				0.011	0.0245	0.069
Calcium dependent adhesion				0.018	0.124	0.081
Cadherin dependent adhesion				0.164	0.098	0.081
Integrin dependent adhesion				-0.1125	0.03	0.107
	APLP1															APP															APLP2
GROUP	Focal adhesion		Tight junction		Adherence junction		Cell-substrate adhesion		Calcium dependent adhesion		Cadherin dependent adhesion		Integrin dependent adhesion			Focal adhesion		Tight junction		Adherence junction		Cell-substrate adhesion		Calcium dependent adhesion		Cadherin dependent adhesion		Integrin dependent adhesion			Focal adhesion		Tight junction		Adherence junction		Cell-substrate adhesion		Calcium dependent adhesion		Cadherin dependent adhesion		Integrin dependent adhesion
Accesion Number	WP306		GO:0070160		GO:0034333		GO:0031589		GO:0016339		GO:0044331		GO:0033631			WP306		GO:0070160		GO:0034333		GO:0031589		GO:0016339		GO:0044331		GO:0033631			WP306		GO:0070160		GO:0034333		GO:0031589		GO:0016339		GO:0044331		GO:0033631
	VEGFB	0.796	SIPA1L3	0.82	SMAD7	0.557	ZYX	0.729	DCHS1	0.473	CDH2	0.47	WNK1	0.186		MYL10	0.589	CXADR	0.464	ACTB	0.279	WNT4	0.574	PCDHB4	0.419	PTPRU	0.438	PODXL	0.259		VWF	0.711	CLDN24	0.524	ACTB	0.488	VWF	0.711	ARVCF	0.561	TJP1	0.383	ITGA5	0.431
	ZYX	0.729	AMOT	0.653	DLG5	0.497	CAMSAP3	0.641	CDH2	0.47	PTPRU	0.401	DPP4	0.093		HRAS	0.579	FRMD4A	0.436	ZNF703	0.174	LYPD5	0.514	PCDHB5	0.395	EPCAM	0.356	ITGB1	0.131		TNK1	0.579	PLXDC1	0.517	TBCD	0.369	LDB1	0.52	CDH17	0.323	NOTCH1	0.336	ADAM9	0.381
	GRB2	0.585	TRAF4	0.603	VCL	0.326	WNT4	0.64	NLGN1	0.419	PLEKHA7	0.4	PODXL	0.021		BAD	0.473	NPHP4	0.41	PIP5K1C	0.099	RASA1	0.481	DCHS1	0.345	FLOT1	0.343	ADA	0.125		PPP1R12B	0.572	CLDN20	0.506	DLG5	-0.077	ABL1	0.518	CDH6	0.315	WNT3A	0.274	SKAP1	0.352
	CCND2	0.548	CXADR	0.539	HIPK1	0.229	HOXD3	0.569	CDH23	0.389	RGCC	0.356	PIEZO1	0.02		EGFR	0.463	PRKCI	0.4	VCL	0.088	RIN2	0.451	PCDHB2	0.335	WNT3A	0.313	ITGA4	0.123		MYLK4	0.533	ACTB	0.488	VCL	-0.189	JUP	0.493	CDH12	0.215	PLG	0.265	SWAP70	0.207
	FLNB	0.535	CLDN11	0.521	RAMP2	0.227	EFEMP2	0.563	CDH20	0.375	VEGFA	0.299	ITGA4	0.017		CAV3	0.451	EPHA2	0.397	TBCD	0.062	HAS2	0.435	DSG1	0.316	PLEKHA7	0.296	ITGA5	0.073		COL4A4	0.497	CLDN7	0.464	HIPK1	-0.301	COL17A1	0.482	CDH10	0.188	PPM1F	0.148	CD3E	0.201
	PAK6	0.504	SYMPK	0.471	ZNF703	0.149	FAM107A	0.549	CDH16	0.326	CDHR2	0.265	CCL5	-0.027		JUN	0.428	CCDC85C	0.392	SMAD7	0.059	STRC	0.432	KIFAP3	0.263	VEGFA	0.268	SWAP70	0.057		ACTB	0.488	CLDN1	0.449	PIP5K1C	-0.351	TYRO3	0.482	PCDH12	0.15	CDH5	0.128	CXCL13	0.107
	CCND3	0.485	MTDH	0.468	ACTB	0.012	THY1	0.521	CDH8	0.325	DENND6A	0.25	ADAM9	-0.067		PRKCA	0.424	CLDN2	0.382	DLG5	0.037	ACVRL1	0.426	PCDHB14	0.252	CDHR2	0.197	CXCL13	0.041		PGF	0.467	CCDC85C	0.447			ITGA5	0.431	DSG1	0.136	PLEKHA7	0.088	ADA	-0.012
	MYLK	0.468	AMOTL2	0.461	PIP5K1C	-0.258	BCL6	0.516	CDHR3	0.297	FLOT1	0.211	CXCL13	-0.089		COL4A1	0.381	CLMP	0.379	HIPK1	0.023	AJAP1	0.422	CDH13	0.237	RGCC	0.185	WNK1	0.033		ITGA5	0.431	FRMD4A	0.447			SMAD3	0.426	CDH5	0.128	CTNND1	0.087	DPP4	-0.047
	COL6A2	0.45	CCDC85C	0.445	PAK2	-0.267	DDR1	0.513	CDH6	0.214	MMP24	0.192	CD3E	-0.136		ITGB4	0.341	EPCAM	0.356	PAK2	-0.039	MMP14	0.416	PCDHB10	0.236	NOTCH1	0.166	FERMT3	0.027		FLT1	0.372	F11R	0.436			PPFIA1	0.425	SELL	0.099	SERPINF2	0.075	CCL5	-0.054
	ILK	0.445	CLDN17	0.396	TBCD	-0.43	TIAM1	0.488	AJUBA	0.193	WNT3A	0.191	ITGA5	-0.236		COL4A2	0.339	CLDN23	0.344	RAMP2	-0.264	AKIP1	0.404	CDH10	0.229	CDH2	0.102	DPP4	0.025		FGR	0.365	FRMD4B	0.397			ARL2	0.414	PCDHB16	0.084	NOTCH4	0.027	ITGB1	-0.098
	AKT2	0.442	FZD5	0.377			HOXA7	0.48	CDH11	0.174	FOXA2	0.186	FERMT3	-0.239		COL1A2	0.327	PARD6G	0.337			CSF1	0.388	CDH11	0.2	CDH5	0.099	CD3E	0.022		ITGA8	0.355	NPHP1	0.387			FGG	0.402	PCDHB6	0.044	CDH2	-0.047	ITGA4	-0.111
	LAMB2	0.427	CLDN19	0.331			CORO1A	0.469	ATP2C1	0.172	SERPINF2	0.164	NPNT	-0.259		MYLPF	0.316	CLDN1	0.335			RADIL	0.378	PCDHB3	0.185	FER	0.098	CCL5	0.016		LAMA1	0.355	TJP1	0.383			NEDD9	0.4	CDH20	0.039	MAD2L2	-0.049
	COMP	0.424	MAGI2	0.327			TESK1	0.463	CDH18	0.144	MAD2L2	0.098	SKAP1	-0.297		ITGB5	0.311	CLDN11	0.328			CAMSAP3	0.375	PCDHB6	0.176	NOTCH4	0.073	SKAP1	0.003		COL4A2	0.354	RAPGEF2	0.379			LIMS1	0.386	PCDHB4	0.017	DENND6A	-0.158
	PIK3CA	0.422	PRKCI	0.305			CSF1	0.46	PCDHB2	0.138	BMP6	0.085	ITGB1	-0.298		ARHGAP5	0.306	IGSF5	0.327			UNC13D	0.369	CDH16	0.175	MAD2L2	0.065	PIEZO1	-0.128		MYLPF	0.332	TBCD	0.369			ADAM9	0.381	CDH23	0.002	FER	-0.207
	ARHGAP35	0.418	UBN1	0.303			NF2	0.453	CDH24	0.054	NOTCH4	0.062	SWAP70	-0.355		CRKL	0.305	AMOT	0.323			CSPG5	0.352	PCDHB16	0.172	PPM1F	0.046	ADAM9	-0.141		VAV3	0.33	CLDN4	0.353			TBCD	0.369	CDH18	-0.029	PTPRU	-0.243
	ITGB5	0.413	EPB41L4B	0.296			STRC	0.451	SELP	0.054	CTNND1	0.03	ADA	-0.44		PIK3CA	0.294	CLDN5	0.309			HRG	0.351	SELP	0.154	FOXA2	0.009	NPNT	-0.276		ROCK1	0.326	CLDN22	0.337			EPB41L5	0.362	CDH24	-0.036	EPCAM	-0.287
	PTEN	0.413	FRMD4B	0.291			ANTXR1	0.447	ARVCF	0.039	NOTCH1	0.011				BLK	0.286	CGN	0.3			ATP1B2	0.345	CDH8	0.143	MMP24	-0.02				COL5A3	0.315	TJP2	0.336			THSD1	0.361	ATP2C1	-0.038
	COL4A1	0.393	CLDN6	0.284			ILK	0.445	PCDH12	0.018	EPCAM	-0.034				TNC	0.283	ACTB	0.279			ITGB4	0.341	FXYD5	0.129	SERPINF2	-0.029				CRKL	0.313	MAGI1	0.261			COL13A1	0.355	CDH2	-0.047
	PIK3R1	0.39	CLDN2	0.271			GREM1	0.443	PCDHB5	-0.017	TJP1	-0.156				ACTB	0.279	CYTH3	0.267			DDR1	0.34	ARVCF	0.119	DENND6A	-0.089				MAPK8	0.306	APC	0.254			ITGA8	0.355	CDH16	-0.127
	MYLK2	0.387	CLMP	0.271			FAT2	0.44	KIFAP3	-0.035	PPM1F	-0.296				ROCK1	0.278	BVES	0.263			SPOCK1	0.34	CDH2	0.102	CTNND1	-0.12				MAPK10	0.303	MPP7	0.249			SKAP1	0.352	CDH11	-0.164
	MAP2K1	0.385	TJAP1	0.271			SPRY4	0.433	CDH13	-0.042	CDH5	-0.332				VEGFA	0.268	FRMD4B	0.253			CIB1	0.337	CDH5	0.099	PLG	-0.211				FLNB	0.3	MAGI3	0.228			PPARD	0.35	CDH8	-0.223
	PAK3	0.379	YBX3	0.25			LAMB2	0.427	PCDHB4	-0.053	PLG	-0.359				TNXB	0.258	FZD5	0.237			CLASP2	0.333	NLGN1	0.093	TJP1	-0.229				DIAPH1	0.272	NPHP4	0.214			ID1	0.347	DCHS1	-0.355
	TNC	0.36	LIN7A	0.247			SPOCK1	0.418	CDH17	-0.054	FER	-0.414				CAV1	0.25	EPPK1	0.236			FBLN1	0.333	CDHR3	0.077	BMP6	-0.248				EGFR	0.27	ESAM	0.184			UNC13D	0.342
	PDGFRB	0.351	CLDN23	0.245			ITGB5	0.413	CDH7	-0.06						ITGB6	0.245	SIPA1L3	0.236			ANTXR1	0.312	CDH17	0.051						RAPGEF1	0.27	ILDR1	0.159			NOTCH1	0.336
	SHC1	0.347	CLDN12	0.233			PTEN	0.413	PCDHB14	-0.06						PIK3CD	0.226	PRKCZ	0.215			ITGB5	0.311	SELL	0.041						COL1A1	0.268	CLDN15	0.145			ROCK1	0.326
	ITGA6	0.339	CLDN18	0.233			DLC1	0.412	CDH12	-0.075						CAV2	0.219	CLDN9	0.205			PIP5K1A	0.311	PCDH12	0.032						TESK2	0.262	EPB41L4B	0.14			COL5A3	0.315
	CHAD	0.335	NHS	0.183			AXL	0.408	DSG1	-0.12						LAMA1	0.218	WNK4	0.204			TACSTD2	0.309	CDH23	0.002						LAMA2	0.259	PRKCZ	0.136			CRKL	0.313
	VCL	0.326	ARHGAP17	0.18			ONECUT2	0.405	CDH9	-0.141						PPP1CB	0.213	CLDN7	0.197			CRKL	0.305	CDH7	-0.003						ITGA11	0.258	CDH5	0.128			VIT	0.313
	THBS1	0.319	BVES	0.171			SMAD6	0.395	CDH10	-0.17						VEGFC	0.212	CLDN3	0.193			SDC4	0.293	ATP2C1	-0.065						LAMB1	0.235	CLDN25	0.12			FERMT1	0.305
	XIAP	0.317	CLDN25	0.168			PIK3R1	0.39	FXYD5	-0.256						FGR	0.197	ESAM	0.184			C1QBP	0.283	CDH18	-0.085						THBS3	0.231	UBN1	0.11			UTRN	0.301
	MYL10	0.309	ILDR1	0.139			TRIP6	0.379	PCDHB6	-0.3						COL2A1	0.19	MAGI3	0.179			SORBS3	0.281	CDH20	-0.093						ITGB5	0.213	CGNL1	0.106			BCR	0.29
	CAV2	0.304	EPHA2	0.124			LRP1	0.378	PCDHB3	-0.306						RAF1	0.182	NPHP1	0.176			EPHB3	0.278	AJUBA	-0.099						ITGA2B	0.209	CYTH3	0.104			FBLN1	0.287
	FLNA	0.304	ANK3	0.095			CD44	0.371	CDH5	-0.332						GRB2	0.178	LIN7A	0.144			ROCK1	0.278	CDH24	-0.134						FN1	0.198	POF1B	0.099			EMP2	0.283
	VEGFA	0.299	MXRA8	0.091			PRKCE	0.36	SELL	-0.371						ITGA2B	0.166	CLDN12	0.133			ATRN	0.269	CDH6	-0.142						MYL12B	0.193	CYTH1	0.089			RREB1	0.283
	ITGA7	0.296	AMOTL1	0.074			SRCIN1	0.351	PCDHB16	-0.423						MYLK3	0.155	ARHGAP17	0.129			SFRP1	0.269	CDH9	-0.364						THBS4	0.193	EPHA2	0.081			CCDC80	0.28
	PPP1CA	0.279	PARD6A	0.068			ITGA6	0.339								TNK1	0.151	TRAF4	0.121			VEGFA	0.268	CDH12	-0.42						RELN	0.189	WNK4	0.068			FUT1	0.271
	PDGFRA	0.276	VAPA	0.045			GPM6B	0.331								PDGFRB	0.147	GJA1	0.11			WNT1	0.267								PPP1CC	0.183	VAPA	0.061			APOD	0.27
	ACTN1	0.274	MAGI1	0.043			WNT1	0.331								SHC1	0.138	CLDN22	0.105			TIAM1	0.265								PTK2	0.181	LSR	0.02			COL1A1	0.268
	COL4A2	0.243	PARD6G	0.029			VCL	0.326								CCND2	0.136	USP53	0.102			BVES	0.263								PAK1	0.177	MTDH	0.011			PLG	0.265
	BAD	0.24	CLDN22	0.025			NTNG1	0.322								PDGFA	0.136	VAPA	0.102			HSD17B12	0.263								CAPN2	0.168	TJAP1	0.01			ADAMTS13	0.263
	CAV3	0.24	ACTB	0.012			THBS1	0.319								COL6A2	0.134	CDH5	0.099			SIGLEC1	0.254								PAK6	0.152	GJA1	0.001			TESK2	0.262
	SHC3	0.235	CLDN16	0.011			PTPRA	0.312								ILK	0.134	POF1B	0.092			COL13A1	0.253								LAMA3	0.142	EPPK1	-0.036			ITGA11	0.258
	ITGA3	0.234	CLDN8	-0.006			BCL2L11	0.31								KDR	0.132	AMOTL1	0.091			FAT2	0.251								MYL2	0.142	PARD6G	-0.038			JAG1	0.253
	KDR	0.233	VASP	-0.008			TECTA	0.309								HCK	0.131	ARHGEF2	0.09			PREX1	0.25								ITGA7	0.139	TGFBR1	-0.041			CASS4	0.25
	SRC	0.233	SAPCD2	-0.018			FLNA	0.304								ITGB1	0.131	VASP	0.086			NTNG1	0.249								RAP1A	0.138	SH3BP1	-0.059			EDIL3	0.242
	ACTN4	0.229	CGNL1	-0.028			VEGFA	0.299								COL5A3	0.123	WNK3	0.084			MYADM	0.248								BRAF	0.13	AMOTL1	-0.06			LAMB1	0.235
	CAV1	0.228	LIN7B	-0.029			FBLN2	0.297								ITGA4	0.123	CLDN16	0.074			TTYH1	0.246								TNK2	0.124	PARD3B	-0.06			MERTK	0.234
	ARHGAP5	0.224	CYTH1	-0.032			ITGA7	0.296								PAK6	0.117	CLDN24	0.072			ITGB6	0.245								COL4A1	0.115	ARHGAP17	-0.087			THBS3	0.231
	TNR	0.221	EPCAM	-0.034			CSPG5	0.295								PDGFD	0.108	ASH1L	0.069			NTNG2	0.241								TNN	0.111	PRKCI	-0.098			POSTN	0.22
	PAK1	0.219	CLDN9	-0.044			TTYH1	0.293								RAC2	0.105	SHROOM2	0.067			CDH13	0.237								ITGA6	0.105	VASP	-0.113			MMP12	0.217
	ITGB4	0.215	SYNPO	-0.05			CALR	0.29								ROCK2	0.105	TBCD	0.062			IQGAP1	0.235								ITGA9	0.105	CGN	-0.115			ITGB5	0.213
	ERBB2	0.214	STRN	-0.058			MINK1	0.282								VWF	0.102	MARVELD2	0.06			DOCK5	0.233								EGF	0.101	SIPA1L3	-0.123			ITGA2B	0.209
	AKT1	0.209	ARHGEF2	-0.06			LYPD5	0.279								ITGA9	0.101	CLDN18	0.058			ANGPT1	0.232								MYLK2	0.099	AMOT	-0.157			NID1	0.203
	DOCK1	0.206	CLDN4	-0.066			EFNA1	0.278								ERBB2	0.099	MAGI1	0.058			EMILIN1	0.228								SRMS	0.097	DLG1	-0.169			SEMA3E	0.202
	ITGB8	0.189	TGFBR1	-0.067			ACTN1	0.274								PIP5K1C	0.099	DDX58	0.055			GPM6B	0.228								LAMC3	0.09	USP53	-0.171			CD3E	0.201
	VAV3	0.178	LSR	-0.068			FBLN5	0.274								RAC3	0.099	CRB3	0.053			EFNA1	0.224								HCK	0.065	TRAF4	-0.174			FN1	0.198
	LAMA5	0.175	CGN	-0.082			LIMCH1	0.268								HGF	0.09	YBX3	0.047			BCAS3	0.219								SRC	0.052	ARHGEF2	-0.192			SMAD6	0.198
	LAMC2	0.166	CRB3	-0.087			TEK	0.264								VCL	0.088	SYNPO	0.045			PTK2B	0.216								MAPK1	0.045	CLDN12	-0.192			TSC1	0.196
	MAPK3	0.166	SH3BP1	-0.091			HPSE	0.26								LAMB2	0.086	MICALL2	0.041			PRKCZ	0.215								RASGRF1	0.044	CDK4	-0.214			SIGLEC1	0.19
	IGF1R	0.165	MAGI3	-0.103			SDC4	0.26								VASP	0.086	CLDN6	0.033			VIT	0.213								TLN2	0.041	CLDN6	-0.229			MAP4K4	0.189
	ROCK2	0.164	RAP2B	-0.116			TMEFF2	0.259								ITGB3	0.082	NHS	0.024			TAOK2	0.207								KDR	0.033	CLDN19	-0.257			FREM1	0.181
	VEGFC	0.16	ASH1L	-0.128			TIMM10B	0.25								RHOA	0.08	F11R	0.02			VCAM1	0.205								DOCK1	0.024	EPCAM	-0.287			PTK2	0.181
	ITGA8	0.157	PRKCZ	-0.136			CLASP2	0.241								LAMB1	0.079	CLDN17	0.013			PEAK1	0.203								ITGA10	0.023	IGSF5	-0.313			PHLDB2	0.18
	CRKL	0.149	APC	-0.139			PHLDB2	0.239								PIK3R3	0.075	MTDH	0.013			FERMT1	0.196								TXK	0.023	AMOTL2	-0.359			EFNA5	0.174
	ITGA10	0.146	CLDN15	-0.144			ITGA3	0.234								ITGA5	0.073	OCLN	0.003			FGG	0.187								PIK3CA	0.007	RPGRIP1L	-0.364			SDC4	0.173
	JUN	0.142	CDK4	-0.149			SIGLEC1	0.234								CCND3	0.072	RAP2B	-0.003			COL3A1	0.182								PDGFB	0.003					COL16A1	0.169
	PARVB	0.141	DLG1	-0.151			KDR	0.233								COL5A2	0.07	SYMPK	-0.003			NRP1	0.18								ITGB6	-0.001					PTK2B	0.161
	MAPK8	0.131	TJP1	-0.156			SRC	0.233								FLT1	0.07	LSR	-0.005			DLC1	0.177								COL1A2	-0.003					NTNG1	0.158
	LAMB3	0.124	FRMD4A	-0.157			RELL2	0.23								PXN	0.066	TJP2	-0.008			MADCAM1	0.173								VEGFC	-0.004					CALR	0.153
	TNK2	0.121	CLDN5	-0.164			ACTN4	0.229								TNK2	0.066	AMOTL2	-0.011			CD96	0.171								ERBB2	-0.006					ITGAL	0.148
	ITGA11	0.107	CLDN10	-0.169			TRPM7	0.229								ACTG1	0.064	PARD3	-0.013			ITGA2B	0.166								PDGFA	-0.008					PPM1F	0.148
	BLK	0.104	WNK4	-0.216			MERTK	0.227								THBS2	0.06	CCND1	-0.025			LRP1	0.166								COL5A2	-0.015					STK4	0.148
	ITGB7	0.104	DDX58	-0.225			SORBS1	0.225								FLNA	0.054	MXRA8	-0.026			NOTCH1	0.166								PRKCB	-0.024					FGA	0.145
	PRKCB	0.104	CYTH3	-0.228			COL13A1	0.219								MAP2K1	0.054	MPP7	-0.04			EMP2	0.165								ITGA1	-0.046					VAMP3	0.142
	ITGB3	0.093	CCND1	-0.229			EPHB3	0.215								TNN	0.054	DLG1	-0.047			LDB1	0.164								ROCK2	-0.046					ITGA7	0.139
	COL4A6	0.087	RPGRIP1L	-0.23			ITGB4	0.215								THBS1	0.051	CLDN19	-0.066			RCC2	0.164								ITGA2	-0.051					ITGB2	0.139
	STYK1	0.083	USP53	-0.23			SPOCK2	0.214								PAK1	0.049	CLDN15	-0.067			BST1	0.16								GSK3B	-0.059					ANGPT2	0.136
	TLN1	0.067	EPPK1	-0.233			TAOK2	0.214								DOCK1	0.044	CLDN25	-0.069			MERTK	0.159								PDGFRA	-0.062					AXL	0.136
	PAK4	0.066	POF1B	-0.25			RHOD	0.207								PDGFC	0.039	ILDR1	-0.077			MYO1G	0.159								PDGFRB	-0.072					PRKCZ	0.136
	MYL12B	0.06	CLDN24	-0.253			DOCK1	0.206								TXK	0.039	PARD6A	-0.087			LPXN	0.157								TNR	-0.075					ADAMTS9	0.132
	PTK2	0.055	PARD6B	-0.258			PTK2B	0.203								VTN	0.029	PLXDC1	-0.104			DUSP3	0.154								FYN	-0.076					DUSP22	0.131
	FLNC	0.048	GJA1	-0.261			NTN4	0.201								CAPN2	0.026	CLDN8	-0.119			THY1	0.153								SHC4	-0.088					BCAS3	0.119
	PDGFB	0.045	CLDN3	-0.267			STK4	0.2								PTEN	0.023	EPB41L4B	-0.122			GBP1	0.152								AKT3	-0.091					DNM2	0.115
	TNK1	0.028	F11R	-0.27			THSD1	0.2								PRKCG	0.02	RAPGEF2	-0.125			PLAU	0.151								SOS1	-0.096					HSD17B12	0.115
	ROCK1	0.019	MICALL2	-0.272			JAG1	0.198								COL1A1	0.012	SH3BP1	-0.139			GAS6	0.147								ITGB1	-0.098					DLC1	0.113
	ITGA4	0.017	NPHP1	-0.273			CORO2B	0.195								LAMB3	0.009	RPGRIP1L	-0.143			RELL2	0.141								RAF1	-0.103					TNN	0.111
	ACTB	0.012	IGSF5	-0.286			AJUBA	0.193								ITGA10	0.003	APC	-0.144			CCR7	0.134								COL2A1	-0.107					VCAM1	0.111
	LAMB1	0.004	PLXDC1	-0.301			NF1	0.188								PDGFB	0.002	CYTH1	-0.153			ILK	0.134								ITGA4	-0.111					EGFLAM	0.11
	PXN	0.003	CLDN1	-0.318			C1QBP	0.187								MET	-0.003	TJAP1	-0.157			LIMS1	0.134								VASP	-0.113					DOCK5	0.109
	FYN	0	PARD3B	-0.318			VWC2	0.185								TESK2	-0.006	CLDN4	-0.168			ONECUT2	0.134								LAMB2	-0.129					ITGA6	0.105
	LAMA3	0	CDH5	-0.332			VCAM1	0.183								PAK4	-0.012	PARD3B	-0.175			SNED1	0.134								PIK3R3	-0.135					TECTA	0.103
	PRKCG	0	FRMPD2	-0.339			LYVE1	0.18								PRKCB	-0.012	FRMPD2	-0.193			KDR	0.132								MYLK3	-0.145					NRP1	0.101
	FGR	-0.001	CLDN20	-0.34			PKD1	0.178								SRC	-0.013	CDK4	-0.201			ITGB1	0.131								SHC3	-0.147					S100A10	0.101
	VASP	-0.008	RAPGEF2	-0.347			LAMA5	0.175								COL4A4	-0.014	STRN	-0.207			BCL2L11	0.129								AKT1	-0.151					LPXN	0.092
	RELN	-0.012	CLDN7	-0.351			EMILIN1	0.173								CCND1	-0.025	TGFBR1	-0.207			NF1	0.128								COL6A2	-0.155					LIMCH1	0.091
	MAPK9	-0.015	OCLN	-0.358			BVES	0.171								MYLK2	-0.026	MAGI2	-0.217			DAPK3	0.126								BAD	-0.16					LAMC3	0.09
	ITGB6	-0.021	MARVELD2	-0.362			MYO1G	0.166								MAPK1	-0.028	TJP1	-0.229			EFNA5	0.126								PIK3R1	-0.16					CD34	0.087
	ITGA1	-0.027	NPHP4	-0.402			PREX1	0.165								IGF1	-0.03	CGNL1	-0.23			COL5A3	0.123								RAC1	-0.166					SORBS1	0.087
	ITGA2	-0.033	ESAM	-0.404			ROCK2	0.164								LAMA3	-0.031	CLDN10	-0.234			ITGA4	0.123								MYL12A	-0.183					PREX1	0.08
	ACTG1	-0.037	TBCD	-0.43			IQGAP1	0.16								LAMA2	-0.036	ANK3	-0.28			CX3CL1	0.119								PTEN	-0.187					DMP1	0.078
	FLT1	-0.04	TJP2	-0.431			ITGA8	0.157								PAK2	-0.039	SAPCD2	-0.283			POSTN	0.113								VCL	-0.189					LYVE1	0.073
	HRAS	-0.043	MPP7	-0.49			CRKL	0.149								ITGA2	-0.041	UBN1	-0.334			PRKX	0.111								ITGB8	-0.193					FBLN5	0.071
	RAP1A	-0.058	PARD3	-0.517			ITGA10	0.146								MYLK	-0.042	CLDN20	-0.353			DMTN	0.109								CRK	-0.195					CDK5	0.069
	PDGFA	-0.06	SHROOM2	-0.588			ATP1B2	0.143								ITGB8	-0.043	PARD6B	-0.46			LGALS1	0.109								CHAD	-0.203					SORBS3	0.069
	RAC3	-0.061					PARVB	0.141								PPP1R12B	-0.055	LIN7B	-0.578			RAC2	0.105								SHC1	-0.222					NDNF	0.068
	TNN	-0.061					EGFLAM	0.14								XIAP	-0.06					ROCK2	0.105								MAPK3	-0.226					ITGB1BP1	0.067
	PPP1CC	-0.064					AGR2	0.134								FYN	-0.061					RRAS	0.105								PAK3	-0.232					HAS2	0.064
	PIK3R3	-0.065					MYADM	0.13								FLNB	-0.065					CD44	0.103								ACTN4	-0.245					CD96	0.063
	THBS4	-0.069					SRGAP2	0.13								STYK1	-0.07					ITGB2	0.103								RHOA	-0.245					DISC1	0.057
	SHC4	-0.072					SMAD3	0.127								MAPK10	-0.072					VWF	0.102								ARHGAP5	-0.269					ACER2	0.056
	BCL2	-0.074					LDB1	0.126								VEGFB	-0.074					RAC3	0.099								MAP2K1	-0.275					WHAMM	0.053
	THBS2	-0.075					LAMB3	0.124								PPP1R12A	-0.075					FER	0.098								IGF1	-0.283					SRC	0.052
	HGF	-0.087					ATRNL1	0.12								LAMA5	-0.084					BCL6	0.096								GRB2	-0.293					ANGPT1	0.05
	PPP1CB	-0.089					ACTN2	0.119								ACTN4	-0.085					JAK2	0.096								AKT2	-0.296					MYF5	0.05
	COL5A2	-0.091					ANGPT1	0.117								ITGA7	-0.086					RHOD	0.092								ITGA3	-0.301					EPHA1	0.043
	RAC2	-0.097					FZD7	0.109								TNR	-0.089					JAG1	0.09								MYLK	-0.302					RSU1	0.043
	CAPN2	-0.098					ATRN	0.107								ITGA8	-0.093					VCL	0.088								FLNA	-0.319					RELL2	0.041
	MYLPF	-0.104					ITGA11	0.107								SHC4	-0.096					LAMB2	0.086								ACTN1	-0.322					PLEKHA2	0.04
	RHOA	-0.108					ITGB7	0.104								ITGB7	-0.097					AXL	0.085								ILK	-0.345					RHOD	0.039
	DIAPH1	-0.126					SGCE	0.103								VAV3	-0.104					ITGB3	0.082								PIP5K1C	-0.351					THY1	0.037
	PDGFC	-0.127					MKLN1	0.101								LAMC3	-0.11					TEK	0.081								PRKCG	-0.353					KDR	0.033
	MYL7	-0.13					ITGB3	0.093								RELN	-0.111					RHOA	0.08								MAPK9	-0.391					DOCK1	0.024
	MYL12A	-0.134					EPHB1	0.086								SRMS	-0.111					LAMB1	0.079								VEGFB	-0.394					LIMS2	0.024
	PIK3CD	-0.136					PTPRO	0.086								BCL2	-0.114					BCR	0.076								CAV3	-0.422					DAG1	0.023
	EGFR	-0.139					NID1	0.085								ITGA1	-0.114					FBLN2	0.076								BLK	-0.455					DMTN	0.023
	THBS3	-0.141					EPHA1	0.081								DIAPH1	-0.116					ITGA5	0.073														ITGA10	0.023
	SOS1	-0.159					COL3A1	0.08								PGF	-0.117					TMEFF2	0.071														RADIL	0.02
	TLN2	-0.164					CDK6	0.078								COL4A6	-0.121					PDPN	0.07														CLASP1	0.019
	IGF1	-0.168					FERMT1	0.074								PDGFRA	-0.121					PXN	0.066														TMEFF2	0.019
	CRK	-0.169					MYOC	0.07								PPP1CA	-0.122					ACER2	0.065														SLK	0.011
	PGF	-0.185					LIMS1	0.067								RAC1	-0.124					ACTG1	0.064														SRGAP2	0.009
	PPP1R12B	-0.188					ACER2	0.065								SOS1	-0.135					LYVE1	0.064														PKHD1	0.005
	MYL2	-0.193					RRAS	0.064								COMP	-0.136					PTPRK	0.064														PDGFB	0.003
	PPP1R12A	-0.196					CCDC80	0.06								BIRC3	-0.14					FERMT2	0.063														ITGB6	-0.001
	MAPK10	-0.204					NEDD9	0.06								RAP1A	-0.143					TBCD	0.062														PTN	-0.001
	RAPGEF1	-0.215					PTK2	0.055								SHC3	-0.145					SRGAP2	0.056														P4HB	-0.009
	TNXB	-0.222					ITGB2	0.051								PAK3	-0.146					FLNA	0.054														COL3A1	-0.01
	COL1A2	-0.223					POSTN	0.051								MAPK8	-0.147					TNN	0.054														PTPRA	-0.015
	MYLK4	-0.224					PLAU	0.049								CRK	-0.15					SORBS1	0.053														BCL2L11	-0.016
	CCND1	-0.229					PDGFB	0.045								RAPGEF1	-0.153					THBS1	0.051														HPSE	-0.019
	ITGA9	-0.233					P4HB	0.044								VAV2	-0.164					JUP	0.05														SNED1	-0.02
	FN1	-0.234					RCC2	0.044								MAPK9	-0.176					PPM1F	0.046														TTYH1	-0.023
	ITGA5	-0.236					ID1	0.042								ITGA6	-0.186					GCNT2	0.045														SPOCK2	-0.033
	RAC1	-0.243					MAP4K4	0.028								LAMC2	-0.196					DOCK1	0.044														SPOCK1	-0.036
	BRAF	-0.245					SNED1	0.024								IGF1R	-0.198					MICALL2	0.041														CDKN2A	-0.037
	VTN	-0.251					DOCK5	0.022								ITGA11	-0.198					SRF	0.037														ITGA1	-0.046
	PIP5K1C	-0.258					BCR	0.019								ITGA3	-0.199					ITGAL	0.036														ROCK2	-0.046
	COL4A4	-0.26					ROCK1	0.019								ACTN1	-0.21					EFEMP2	0.033														ITGA2	-0.051
	COL5A3	-0.261					ITGA4	0.017								FN1	-0.216					FGB	0.029														IQGAP1	-0.055
	PAK2	-0.267					LIMS2	0.015								EGF	-0.218					VTN	0.029														MYOC	-0.055
	RAF1	-0.278					CCR7	0.012								MYLK4	-0.226					FGA	0.028														GSK3B	-0.059
	ITGA2B	-0.284					NOTCH1	0.011								AKT3	-0.232					ARHGEF7	0.027														NF2	-0.072
	ITGB1	-0.298					LGALS1	0.009								LAMC1	-0.235					FERMT3	0.027														FERMT2	-0.092
	AKT3	-0.305					LAMB1	0.004								RASGRF1	-0.245					PTPRJ	0.025														FZD4	-0.095
	SRMS	-0.307					PXN	0.003								BRAF	-0.247					MKLN1	0.024														ITGB1	-0.098
	MAPK1	-0.312					DAG1	-0.003								MYL12A	-0.252					NTN4	0.023														FAT2	-0.109
	VWF	-0.319					EFNA5	-0.007								TLN1	-0.265					PTEN	0.023														PEAK1	-0.11
	RASGRF1	-0.32					CCL25	-0.009								MYL7	-0.273					ANGPT2	0.022														ITGA4	-0.111
	VAV2	-0.32					LYPD3	-0.012								PIK3R1	-0.273					CD3E	0.022														LAMB2	-0.129
	COL1A1	-0.327					DMP1	-0.014								ZYX	-0.287					SPRY4	0.022														EPHA3	-0.136
	LAMC1	-0.338					FZD4	-0.016								MYL12B	-0.288					MMP12	0.016														TEK	-0.154
	MYLK3	-0.347					RASA1	-0.016								THBS4	-0.295					EDA	0.015														PIK3R1	-0.16
	TESK2	-0.348					AP1AR	-0.018								CHAD	-0.299					MAP4K4	0.014														EDA	-0.164
	PRKCA	-0.357					RADIL	-0.019								MAPK3	-0.3					COL1A1	0.012														RAC1	-0.166
	BIRC3	-0.363					ITGB6	-0.021								AKT2	-0.323					LAMB3	0.009														JAK2	-0.168
	SPP1	-0.369					PIP5K1A	-0.021								PTK2	-0.338					DEFB118	0.008														PTEN	-0.187
	GSK3B	-0.374					PPARD	-0.022								GSK3B	-0.341					ADAMTS12	0.007														VCL	-0.189
	PDGFD	-0.418					AJAP1	-0.025								MYL2	-0.347					ITGA10	0.003														CORO1A	-0.194
	HCK	-0.433					ITGA1	-0.027								PPP1CC	-0.368					SKAP1	0.003														CRK	-0.195
	EGF	-0.441					NTNG2	-0.027								SPP1	-0.375					PDGFB	0.002														FER	-0.207
	COL2A1	-0.463					DNM2	-0.03								ARHGAP35	-0.384					SRCIN1	0.002														NTNG2	-0.213
	TXK	-0.476					ITGA2	-0.033								THBS3	-0.384					FAM107A	-0.001														CCR7	-0.215
	IBSP	-0.538					SFRP1	-0.034								MYL5	-0.387					ECM2	-0.005														PRKCE	-0.215
	LAMA1	-0.541					TRIOBP	-0.035								FLNC	-0.411					TESK2	-0.006														TIMM10B	-0.215
	LAMC3	-0.586					ACTG1	-0.037								AKT1	-0.446					DISC1	-0.008														LGALS1	-0.222
	MYL5	-0.625					EPHA3	-0.04								PARVB	-0.484					EPHB1	-0.008														ONECUT2	-0.236
	LAMA2	-0.627					HAS2	-0.041								IBSP	-0.491					SMAD3	-0.009														DDR1	-0.242
							MMP14	-0.041								TLN2	-0.529					TESK1	-0.01														ACTN4	-0.245
							CDH13	-0.042														MYOC	-0.012														RHOA	-0.245
							CDK5	-0.049														SRC	-0.013														FBLN2	-0.251
							NPY2R	-0.056														PTPRA	-0.014														TIAM1	-0.259
							RAC3	-0.061														NID1	-0.021														EPHB1	-0.261
							TNN	-0.061														ADAMTS13	-0.024														WNT4	-0.27
							EDA	-0.062														VWC2	-0.032														TRPM7	-0.271
							ADAM9	-0.067														NEDD9	-0.034														AKIP1	-0.272
							PEAK1	-0.069														DAG1	-0.036														AGR2	-0.288
							ARHGAP6	-0.07														CCL28	-0.037														ITGA3	-0.301
							TACSTD2	-0.073														RREB1	-0.037														ACVRL1	-0.314
							BCL2	-0.074														LYPD3	-0.038														ATP1B2	-0.316
							COL16A1	-0.074														ITGA2	-0.041														FLNA	-0.319
							HRG	-0.074														TRIOBP	-0.042														ACTN1	-0.322
							VIT	-0.074														FZD4	-0.043														MINK1	-0.332
							CX3CL1	-0.075														SPOCK2	-0.045														EMILIN1	-0.334
							MEGF9	-0.086														ARL2	-0.047														CIB1	-0.335
							RSU1	-0.094														NF2	-0.048														ANTXR1	-0.344
							CIB1	-0.097														CORO1A	-0.049														ILK	-0.345
							RAC2	-0.097														EPB41L5	-0.054														WNT1	-0.354
							VAMP3	-0.099														CDK6	-0.055														SPRY4	-0.358
							WHAMM	-0.107														OLFM4	-0.057														CORO2B	-0.363
							RHOA	-0.108														TECTA	-0.06														CLASP2	-0.376
							RREB1	-0.109														FBLN5	-0.061														CDK6	-0.378
							SRF	-0.111														FOXF1	-0.061														HOXD3	-0.38
							TYRO3	-0.113														APOA1	-0.067														DAPK3	-0.386
							PTN	-0.114														SLK	-0.068														DUSP3	-0.412
							CCL28	-0.117														UTRN	-0.069														MYADM	-0.434
							CD36	-0.117														EPHA1	-0.072														RCC2	-0.507
							AKIP1	-0.121														FZD7	-0.072														EFEMP2	-0.534
							ADAMTS12	-0.126														CDKN2A	-0.073
							FUT1	-0.126														HOXD3	-0.075
							UNC13D	-0.131														PKD1	-0.078
							CD34	-0.136														ID1	-0.08
							CD3E	-0.136														LAMA5	-0.084
							PRKCZ	-0.136														ACTN4	-0.085
							DMTN	-0.137														ITGA7	-0.086
							DUSP22	-0.141														APOD	-0.089
							FBLN1	-0.141														EDIL3	-0.09
							LPXN	-0.141														WHAMM	-0.09
							THBS3	-0.141														ITGA8	-0.093
							PTPRK	-0.143														CD36	-0.095
							ARL2	-0.156														ITGB7	-0.097
							DUSP3	-0.163														STK4	-0.098
							ADAMTS9	-0.165														AJUBA	-0.099
							CRK	-0.169														NID2	-0.099
							JAK2	-0.172														DUSP22	-0.1
							PLEKHA2	-0.173														CALR	-0.103
							FGB	-0.181														COL17A1	-0.104
							PRKX	-0.19														CD34	-0.105
							APOD	-0.191														HOXA7	-0.105
							NRP1	-0.198														TRPM7	-0.105
							GBP1	-0.199														CORO2B	-0.109
							SEMA3E	-0.199														LAMC3	-0.11
							JUP	-0.201														PRKCE	-0.11
							ADAMTS13	-0.206														FREM1	-0.113
							MADCAM1	-0.213														BCL2	-0.114
							ITGAL	-0.214														ITGA1	-0.114
							PPFIA1	-0.217														PTN	-0.116
							DISC1	-0.221														ATRNL1	-0.123
							DAPK3	-0.227														PPFIA1	-0.123
							SLK	-0.227														RAC1	-0.124
							FOXF1	-0.229														HPSE	-0.128
							CLASP1	-0.232														AGR2	-0.129
							FN1	-0.234														THSD1	-0.131
							ITGA5	-0.236														DNM2	-0.133
							FERMT3	-0.239														LIMS2	-0.133
							EGFL6	-0.242														MYF5	-0.133
							RAC1	-0.243														PPARD	-0.133
							NDNF	-0.246														ACTN2	-0.138
							CASS4	-0.248														TRIP6	-0.138
							ACVRL1	-0.251														LIMCH1	-0.14
							FGG	-0.251														ADAM9	-0.141
							VTN	-0.251														WDPCP	-0.141
							NPNT	-0.259														CRK	-0.15
							COL5A3	-0.261														MEGF9	-0.151
							MICALL2	-0.272														FUT1	-0.152
							OLFM4	-0.282														NDNF	-0.153
							ITGA2B	-0.284														EGFL6	-0.158
							OTOA	-0.291														TIMM10B	-0.17
							APOA1	-0.293														SGCE	-0.172
							PPM1F	-0.296														PKHD1	-0.185
							SKAP1	-0.297														EGFLAM	-0.186
							ITGB1	-0.298														ITGA6	-0.186
							NID2	-0.299														OTOA	-0.186
							FGA	-0.303														LAMB4	-0.196
							KIF14	-0.306														DMP1	-0.198
							GCNT2	-0.309														ITGA11	-0.198
							SORBS3	-0.312														ITGA3	-0.199
							WDPCP	-0.312														CLASP1	-0.2
							CD96	-0.318														ACTN1	-0.21
							VWF	-0.319														PLG	-0.211
							COL1A1	-0.327														AP1AR	-0.215
							ECM2	-0.333														CASS4	-0.215
							PTPRJ	-0.337														GREM1	-0.215
							LAMC1	-0.338														FN1	-0.216
							ARHGEF7	-0.339														COL16A1	-0.217
							HSD17B12	-0.34														MINK1	-0.217
							EPB41L5	-0.342														KIF14	-0.227
							MSLN	-0.343														CCL25	-0.228
							TESK2	-0.348														S100A10	-0.229
							ITGB1BP1	-0.349														TYRO3	-0.229
							EMP2	-0.35														LAMC1	-0.235
							MYF5	-0.353														MSLN	-0.238
							PLG	-0.359														ADAMTS9	-0.24
							BST1	-0.368														VAMP3	-0.247
							ANGPT2	-0.369														SEMA3E	-0.25
							GSK3B	-0.374														ABL1	-0.255
							MMP12	-0.389														RSU1	-0.272
							ALOX15	-0.402														P4HB	-0.273
							FER	-0.414														PIK3R1	-0.273
							GAS6	-0.415														EPHA3	-0.274
							COL17A1	-0.423														ITGB1BP1	-0.275
							USH2A	-0.423														NPNT	-0.276
							ABL1	-0.427														ARHGAP6	-0.277
							TBCD	-0.43														ZYX	-0.287
							TSC1	-0.437														NPY2R	-0.288
							BCAS3	-0.441														TSC1	-0.288
							PKHD1	-0.455														PHLDB2	-0.306
							FERMT2	-0.457														SMAD6	-0.309
							CDKN2A	-0.543														ALOX15	-0.322
							FREM1	-0.561														CDK5	-0.325
							LAMC3	-0.586														PTK2	-0.338
							UTRN	-0.59														GSK3B	-0.341
							S100A10	-0.6														CCDC80	-0.349
							EDIL3	-0.657														USH2A	-0.364
																						ATXN3	-0.376
																						THBS3	-0.384
																						PTPRO	-0.41
																						PARVB	-0.484
																						PLEKHA2	-0.539
